# Supplementary material for: FOXO1 is a master regulator of memory programming in CAR T cells
Source: Nature. 2024 Apr 10;629(8010):211–8. doi: 10.1038/s41586-024-07300-8 (PMC11062920; doi:10.1038/s41586-024-07300-8)
Supplement: Supplementary file 6 — Source Data Fig. 1 [file 41586_2024_7300_MOESM6_ESM.xlsx]

## Sheet: Figure 1b
Fig 1b	Percent CD8+ AAVS1 and FOXO1KO CD19.BBζ CAR-T cells at day 14-16 post-activation								n = 6 biologically independent donors examined over 2 independent experiments
		AAVS1							FOXO1KO
		Donor 1	Donor 2	Donor 3	Donor 4	Donor 5	Donor 6		Donor 1	Donor 2	Donor 3	Donor 4	Donor 5	Donor 6
	CD8 CAR T cells (%)	70	55.2	35.5	50.2	46.3	35		61.2	44	25.3	45.5	41	36.5

## Sheet: Figure 1c
Fig 1c	Mean Fluorescence Intensity (MFI) of memory and exhaustion-associated markers on CD8+ CD19.BBζ CAR T cells edited for AAVS1 and FOXO1												n = 6 biologically independent donors examined over 2 independent experiments
	AAVS1							FOXO1 KO
	Donor 1	Donor 2	Donor 3	Donor 4	Donor 5	Donor 6		Donor 1	Donor 2	Donor 3	Donor 4	Donor 5	Donor 6
CD62L	36068	25485	25609	30197.7	31907.7	26624.7		6311	6280	6468	13854.7	11743.7	13008.7
IL-7RA	5298	3550	3824	1719	2594	2368		2139	1890	1633	826	600	1176
TCF1	5316	5055	4032	7742	14369	7281		3734	4111	3887	4773	8971	4838
CD39	#	233	390	814.2	1207.2	1888.2		n/a	3207	2513	978.2	1379.2	3364.2
	#Donor 1 data omitted due to a staining artifact

## Sheet: Figure 1d
Fig 1d	Differentially expressed genes (DEGs) in CD62Llo FOXO1KO versus AAVS1					n = 3 biologically independent donors examined over 1 independent experiment
		Genes highlighted on figure are denoted in red
	Gene	log2FoldChange	-log10(padj)
	FOSB	7.4713	96.5492
	KLF4	6.72384	19.2832
	SIK1	5.66556	64.6116
	PPP1R15A	5.51576	67.8709
	FOS	5.10393	78.6724
	NR4A2	4.76522	32.9106
	DUSP1	4.58406	38.1907
	CSRNP1	3.56823	17.3151
	NFKBIA	3.53009	45.5324
	RGS1	3.52963	17.4387
	SOCS3	3.4429	15.1465
	YPEL5	3.42982	30.4713
	XCL1	3.36452	26.332
	TSC22D3	3.32024	16.7067
	PER1	3.29808	20.2948
	FAM46C	3.28626	29.5748
	CD244	3.26194	34.8429
	SOX4	3.24579	13.8635
	TRIB1	3.22739	15.6235
	ZBTB10	3.12494	13.5888
	MLF1	3.10874	8.64551
	DUSP5	3.09971	24.9223
	CD69	3.09066	23.2498
	SIGLEC10	3.07204	11.758
	SPINK2	3.04208	12.8212
	NFKBIZ	3.04129	29.091
	DUSP10	3.03342	30.1328
	NR4A1	2.96643	7.4769
	ATF3	2.79095	20.8192
	FBXO2	2.75902	9.21882
	OSR2	2.74236	6.2281
	PLXDC1	2.69897	7.33774
	JUN	2.6961	13.9849
	NTSR1	2.69383	7.20529
	DUSP2	2.65007	9.18817
	LOC101060389	2.62835	7.04322
	RGS2	2.59459	11.7188
	LOC100130476	2.5823	7.23759
	SPNS2	2.57944	7.71236
	EGR2	2.57423	6.44907
	DUSP8	2.55997	5.96603
	CAMK1	2.54837	17.4335
	GADD45G	2.51883	6.34706
	PSD	2.48936	6.82205
	MYADM	2.47765	14.6295
	CTLA4	2.45748	11.1107
	KLRB1	2.44554	7.91725
	CLU	2.43418	11.8042
	ASIC1	2.42336	12.9522
	MAPK8IP1	2.4136	5.55844
	SGK1	2.40238	18.402
	CHI3L2	2.36679	9.02942
	PTGER4	2.32425	21.0328
	TP53INP2	2.3129	9.95135
	PNRC1	2.25771	9.86796
	BHLHE40	2.23904	20.1683
	ZFP36	2.20449	5.31967
	TP53I11	2.19266	4.09036
	FCRL6	2.18185	4.00504
	TOX2	2.17726	5.28635
	KLF9	2.16683	10.6097
	GNG7	2.1517	3.77089
	JDP2	2.15003	3.65109
	SLC14A1	2.14863	5.77017
	IER5L	2.14085	5.00171
	CITED4	2.13902	5.3484
	DBNDD1	2.12608	3.47937
	MGLL	2.10742	4.87854
	NFIL3	2.10654	14.1746
	RHOB	2.082	4.08438
	WNT10A	2.073	5.40762
	MVB12B	2.05441	11.4948
	IGFBP2	2.05426	4.70575
	RGS16	2.05063	5.3484
	CABLES1	2.04886	3.50328
	NCF1	2.0419	3.44579
	TOX	2.04011	12.1976
	SUSD4	2.04011	5.55769
	AFF2	2.03367	6.82205
	ARRDC3	2.0221	9.86904
	DDIT4	2.01829	5.43185
	OBSCN	2.01703	4.58441
	DUSP4	2.00769	9.39036
	OTOF	2.00753	3.83939
	GSTM2	2.00404	4.19499
	CD101	1.98764	7.80868
	TMEM158	1.97223	3.43518
	FBLN2	1.97143	3.72375
	PRPF40B	1.96729	6.18855
	SNTA1	1.96083	6.43244
	TESC	1.93386	8.54951
	PTGS2	1.92762	3.44579
	ANO8	1.91929	5.28867
	RASGEF1B	1.91625	3.4939
	AGTRAP	1.91318	4.41682
	SPRY1	1.89822	12.0116
	SMARCD3	1.89699	3.05697
	PHLDA1	1.89316	9.58408
	IL9R	1.87796	5.10554
	BZRAP1	1.87761	2.90935
	CREBRF	1.87555	6.36213
	DDAH2	1.86836	3.83612
	H1F0	1.86564	4.71813
	GAS2L1	1.86329	4.53117
	TTYH3	1.86326	4.9556
	SRGAP3	1.85777	6.04399
	SIGLEC17P	1.85679	5.44322
	ROGDI	1.85203	3.68006
	KCNQ1	1.85182	3.3542
	ATP1A3	1.84616	4.18162
	DBNDD2	1.83764	4.89727
	SMPD3	1.82958	5.26995
	SPINT2	1.82605	3.77511
	LINC-PINT	1.82309	4.6095
	PTP4A3	1.81439	3.11441
	KDM6B	1.81362	4.2277
	NCS1	1.81077	3.44526
	ARHGAP33	1.80956	4.65857
	IER3	1.80006	5.62732
	KIAA1549	1.77132	3.89447
	ALDOC	1.7706	4.33993
	RHOC	1.76981	5.13269
	SOBP	1.76924	2.52464
	GPR35	1.76481	4.44616
	BCL6	1.76163	4.79038
	IFFO2	1.75652	5.68646
	NLRP6	1.75104	3.27495
	KRT1	1.74819	2.34837
	SPATA2	1.74425	6.27849
	CYP4F22	1.74355	3.19653
	PCSK5	1.74326	3.44579
	CRIM1	1.73888	5.32358
	IGF1	1.73846	4.45782
	DLG4	1.73666	4.2155
	AGRN	1.73559	3.6472
	LMNA	1.73052	5.96845
	ZNF467	1.71564	4.23906
	CNIH2	1.71102	2.32945
	BCL3	1.70956	3.23761
	KAZN	1.70564	2.64517
	DDX4	1.70476	2.61334
	STAC3	1.70444	2.82178
	XCL2	1.70403	2.52645
	GSTM4	1.70344	4.44616
	ITM2C	1.70157	3.2577
	HIP1	1.69937	4.89589
	PTGIS	1.69611	3.42999
	DFNB31	1.68566	3.18263
	IRS2	1.68556	3.08801
	MMP25	1.6794	3.65733
	CD7	1.67372	2.86314
	BCL2A1	1.67208	3.82939
	SLC6A8	1.66886	2.26637
	BTG2	1.6688	5.42226
	MYLIP	1.66744	7.01448
	MAML3	1.66464	3.32465
	ATHL1	1.6644	2.47173
	HBEGF	1.65851	4.72282
	LINC00936	1.65438	2.46322
	SLC2A8	1.64941	3.63441
	LZTS1	1.64054	3.74237
	ARL4A	1.63985	5.58737
	CEBPE	1.63636	2.13101
	SLC27A1	1.62952	2.64664
	SLC22A18	1.62865	2.66996
	COL18A1	1.6222	3.54846
	LTBP3	1.61934	2.90105
	SARDH	1.61838	2.26372
	PCBP4	1.61664	2.96991
	JAG2	1.61257	3.43518
	PTPRN2	1.6124	5.66812
	PAQR6	1.61045	2.08593
	PNPLA7	1.60779	2.1976
	LINC00672	1.60606	2.20183
	ITGAD	1.60482	3.5426
	TMEM229B	1.60479	2.72927
	IL18RAP	1.60029	4.43473
	GIPR	1.59728	2.11212
	SLAMF7	1.59325	6.00418
	CD248	1.59041	3.48274
	C1QL1	1.59029	2.44878
	GOLGA8N	1.58981	2.86306
	FOSL2	1.58821	3.48983
	TMEM119	1.58817	3.06402
	IL22	1.58263	2.13484
	ADAP1	1.57907	3.27765
	MMP24-AS1	1.57632	2.97743
	IRF2BP2	1.57159	5.06604
	ABCD1	1.57082	2.74006
	H2AFY2	1.57082	2.93189
	ZBTB16	1.56676	2.16679
	LTB4R	1.56313	4.45039
	TUBA1A	1.56171	5.10072
	TAGAP	1.55909	5.32358
	BTG1	1.55893	4.96698
	SYTL3	1.55482	5.99161
	MEOX1	1.55296	2.52645
	ITGB4	1.55248	2.13275
	HAR1A	1.55234	1.9159
	SESN2	1.54824	3.01304
	TCTA	1.54658	2.61172
	HRH2	1.5459	2.98084
	RIMS3	1.54404	3.30081
	PDE7B	1.54355	1.72763
	DLG5	1.54246	2.00419
	NT5M	1.53603	2.33639
	PLXNA4	1.53493	2.78972
	DTX3	1.53136	2.9744
	LINC00892	1.52538	4.22824
	SHISA2	1.52512	1.64895
	MEF2D	1.52442	5.39808
	CAMK2N1	1.5243	2.21935
	GATA3	1.52157	5.70274
	PRKCZ	1.52122	2.96522
	MIB2	1.51771	2.51676
	METRNL	1.50913	1.71435
	MGAT3	1.50819	3.36566
	PHLDA2	1.50467	1.69092
	DHRS3	1.5013	2.1178
	FAM131B	1.50023	2.03004
	CLEC12A	1.4974	1.77427
	CEBPB	1.49686	2.92673
	DNAJC4	1.49251	2.3214
	PMAIP1	1.49089	4.27797
	SLC2A4RG	1.48585	3.03037
	UNC119	1.48496	2.82849
	LY9	1.48358	2.61199
	CTNNBIP1	1.48307	2.78497
	BMF	1.47661	2.04054
	LRP1	1.47496	1.76034
	CDH24	1.47222	2.55934
	INTS6-AS1	1.4689	1.92378
	PALD1	1.46759	1.83432
	RIN1	1.46698	1.91417
	SIRPG	1.46539	3.44579
	TPCN1	1.46233	3.3542
	MAFF	1.46175	2.2848
	TMIGD2	1.45954	2.21691
	BFSP2	1.4589	1.66817
	PRELID2	1.45775	2.34999
	VAMP2	1.45518	3.78428
	CDKN2D	1.45372	2.37112
	ABCA7	1.453	1.81393
	NCF1C	1.45179	1.65281
	CNNM2	1.45045	2.20183
	CAPN5	1.44967	2.94793
	CD160	1.44964	1.91072
	MTURN	1.44561	2.59694
	IGSF11	1.44341	1.76907
	ATP1B1	1.44296	3.0764
	EPS8L1	1.44145	1.71203
	CRELD1	1.44031	1.96535
	CD72	1.44024	1.71165
	PIK3R6	1.43905	2.59694
	NFKBIL1	1.43834	2.30958
	FLOT1	1.43829	5.50744
	LRRC4	1.43803	1.89866
	FGFBP3	1.43802	2.39534
	GPRASP1	1.43774	1.8297
	ZNF853	1.43501	2.18968
	KCNC3	1.43372	1.64299
	CDH23	1.42854	2.38072
	ASH1L-AS1	1.42383	2.14818
	C8orf44-SGK3	1.42359	3.42955
	RAC3	1.41985	1.81779
	TRPM2	1.41837	2.37112
	TTC7B	1.41767	1.95382
	UBALD2	1.41559	2.21789
	PPP2R2B	1.4154	1.89372
	SLC25A23	1.41469	2.51039
	IER5	1.41434	3.46518
	KCTD17	1.41	2.27638
	RNF130	1.40637	2.62062
	PKD1	1.40438	2.58071
	HES4	1.40305	2.55212
	EPHB6	1.4022	2.1178
	GLTSCR1	1.40196	2.33816
	AOAH	1.40068	3.45265
	USP35	1.40028	2.86314
	CCDC88B	1.39703	2.07938
	MAP2K6	1.39605	3.44579
	TSHZ3	1.39094	1.49701
	TTC28	1.38981	1.78113
	VAMP1	1.38803	2.19286
	ARHGAP9	1.38743	3.04083
	IFNG	1.38638	2.58986
	KIFC2	1.38518	2.47964
	SH3TC1	1.3843	1.65808
	HAP1	1.3834	1.66642
	KIT	1.38324	2.47045
	SSBP4	1.38314	2.2883
	SOAT2	1.38092	1.71388
	C8orf82	1.37874	2.23248
	CLSTN3	1.37761	2.59679
	IDI2-AS1	1.37391	1.65887
	ZNRF1	1.37343	3.55349
	MIR22HG	1.37324	2.1976
	YPEL3	1.37045	1.71708
	CHD3	1.36987	3.48129
	TP53I13	1.36612	2.02874
	ABCA3	1.36387	2.32945
	LOC100506990	1.36274	2.06889
	SH2B1	1.36253	2.2848
	LRRC70	1.36137	1.90152
	SLC48A1	1.35816	1.95827
	GALNS	1.3564	2.66996
	EMILIN1	1.35422	1.61105
	SYNGR3	1.35269	1.75596
	CASS4	1.35259	3.4526
	C9orf16	1.35216	2.64249
	ZBTB22	1.34924	1.70875
	HCST	1.34879	2.21466
	JUP	1.34828	1.50165
	PBXIP1	1.34777	1.9107
	RHPN1	1.34776	2.06901
	CEP170B	1.34643	2.16499
	ZNF683	1.34587	1.96373
	RAB37	1.34267	2.89255
	PDLIM2	1.3412	2.16629
	KIF5A	1.33925	1.50233
	LINC00641	1.33901	2.37549
	MAP2K2	1.33799	2.2967
	PKD1P1	1.33767	2.39534
	NAP1L3	1.33729	1.75217
	SRSF5	1.3329	2.80272
	IRX5	1.33145	1.44503
	KCNK12	1.3306	1.47088
	CBX7	1.32909	1.62799
	SSR4P1	1.3273	1.55064
	RXRA	1.32677	1.97527
	CELSR2	1.32644	1.78414
	B4GALNT4	1.32639	1.37222
	ZFYVE28	1.32477	2.71906
	PKIG	1.32405	1.58539
	ADAMTS17	1.324	1.42619
	SEPN1	1.32281	1.81393
	CTSD	1.322	2.05078
	KLRC1	1.32187	1.61278
	CNR2	1.32171	1.62993
	DBH	1.32104	1.82672
	ZCCHC24	1.32033	1.91858
	YPEL1	1.31919	3.37646
	DDIT3	1.31785	1.70534
	SPEG	1.31559	1.49196
	KCNA6	1.31385	2.38632
	EVA1B	1.31339	2.1976
	NIPAL4	1.3128	1.61917
	CIB2	1.31238	1.5953
	RIMS2	1.31099	1.9502
	NTRK1	1.30769	1.43177
	DENND1C	1.30721	3.37646
	GAA	1.30672	1.79935
	RGL4	1.30451	1.81764
	MBOAT7	1.30384	1.69788
	DISC1	1.30287	3.02546
	RNF215	1.30238	2.06962
	CERS4	1.30202	2.89473
	MXD4	1.30037	1.60874
	MMP9	1.2979	1.78414
	ABTB1	1.29551	1.69089
	MAP3K14-AS1	1.29545	1.92261
	SEMA7A	1.29425	2.57237
	RAB15	1.29419	1.9316
	ZNF358	1.29007	2.261
	CAPG	1.29005	2.32945
	SLC27A3	1.28935	1.89424
	RNF139	1.289	3.64022
	TMEM8B	1.28796	1.34772
	FAM160B2	1.28765	1.89616
	DOK4	1.28631	1.67988
	H2AFJ	1.28551	2.36703
	DPF3	1.28461	1.63712
	NCOR2	1.28404	2.57142
	CD4	1.28124	2.19343
	NPAS2	1.2806	1.5102
	CTSF	1.27983	1.51728
	ANKRD35	1.27864	1.631
	RUNDC3A-AS1	1.27787	1.5212
	ADM2	1.27575	1.91401
	TMEM120A	1.27556	2.13066
	MYL9	1.27449	1.42993
	BCAS4	1.2742	2.61172
	MICAL1	1.27323	2.05802
	TSNARE1	1.273	1.82541
	MIR155HG	1.27242	2.39539
	IGFBP6	1.27204	1.6456
	TYMP	1.27134	1.78984
	AZIN2	1.27108	1.38275
	TVP23C	1.27069	1.66247
	TCONS_00029157	1.2683	1.61278
	ADGRL1	1.26744	2.15737
	GADD45A	1.26539	1.99621
	IFI27L2	1.26506	1.92414
	NME3	1.26491	1.75784
	ETFB	1.26394	2.14427
	QSOX1	1.26298	1.79216
	IL18BP	1.26278	1.9159
	TBKBP1	1.26134	1.75821
	B3GNT5	1.26084	1.30576
	KLHDC7B	1.2591	1.89889
	FBXO44	1.25898	1.71711
	LOC100288162	1.2575	1.34772
	FAM89B	1.25747	1.69092
	HHAT	1.25689	1.33726
	NKX3-1	1.25561	1.5975
	SLC3A2	1.25535	2.28051
	ATN1	1.2539	2.01363
	SGSM3	1.25382	1.72011
	CALCOCO1	1.25293	1.84812
	GGT7	1.25254	2.23248
	EPC1	1.25156	2.97743
	MFHAS1	1.24861	3.67936
	ZNF428	1.24818	1.71165
	TCEA3	1.24769	2.02874
	DUSP23	1.24613	1.66247
	UNC93B1	1.24573	1.729
	GAREML	1.24512	1.42296
	GRN	1.24463	1.96107
	LOC100049716	1.24375	1.58878
	RALGPS2	1.24142	1.97809
	PLOD1	1.24056	1.82096
	RHBDD2	1.24035	1.6182
	FOXP4	1.23953	1.93479
	IFI27L1	1.23943	1.63818
	C6orf25	1.23925	1.46672
	FBXO41	1.23851	1.6922
	EGR1	1.2381	2.10414
	PPP1R13L	1.23717	1.6967
	LOC100129034	1.23645	2.20615
	MATK	1.23441	1.34908
	TPRN	1.23306	1.95088
	ATP6V0E2	1.23047	2.37217
	TSC22D4	1.22985	1.6513
	TMEM160	1.22824	1.95827
	PPM1F	1.22757	1.95226
	MIR600HG	1.22677	1.34772
	SPATA2L	1.22665	1.92036
	NCF1B	1.22542	2.20183
	NEK6	1.22537	3.05092
	FSCN1	1.22351	1.36747
	CSPG5	1.22139	1.65639
	RFNG	1.22077	1.63531
	FAAP20	1.22006	1.88125
	LOXL1	1.21953	1.31498
	FKBP8	1.21806	1.66493
	GIPC1	1.21757	1.60191
	KMT2E-AS1	1.21688	1.70979
	JUNB	1.21667	1.43631
	MROH6	1.21604	1.63712
	PYROXD2	1.21565	1.50165
	LINC00963	1.21499	1.48143
	GPRIN1	1.21489	1.91401
	RRAS	1.21471	1.55112
	TP73	1.2139	2.17302
	PTK7	1.21384	1.64546
	PLD3	1.21213	1.50912
	ZNF512B	1.21159	1.95362
	TSPAN33	1.21096	2.09984
	FBRS	1.21085	1.63582
	CLCN2	1.20949	1.36785
	GGT1	1.20939	2.36417
	A1BG	1.20931	1.77063
	CDYL2	1.20885	2.87632
	SLC37A1	1.20869	2.71906
	PITPNM1	1.20821	1.71355
	KIAA1683	1.20693	1.56322
	FSBP	1.20634	1.70875
	SVOPL	1.2034	1.64546
	TNFRSF18	1.20264	1.44335
	SORBS3	1.20264	1.49196
	BATF	1.20243	1.94814
	FGFBP2	1.20232	1.45184
	PARVG	1.20216	2.52358
	ARSA	1.20032	1.5695
	VEGFB	1.19877	1.46475
	KHK	1.19764	1.63712
	MLLT6	1.19655	2.47964
	AGPAT2	1.19649	1.47765
	C16orf54	1.19573	1.92119
	PIM3	1.19525	1.53734
	BLVRB	1.19393	1.6513
	NFKBIE	1.19312	1.92036
	PQLC1	1.19131	1.60753
	IRF2BP1	1.19058	1.61119
	PTMS	1.18851	2.15825
	C3orf18	1.18728	1.65973
	SYNGAP1	1.18711	2.07328
	POLD4	1.18666	1.62485
	EVI5L	1.18573	1.6276
	BTBD2	1.18372	1.64674
	GFI1	1.18241	2.56358
	CCDC183-AS1	1.18077	1.48032
	TNK2	1.18073	1.91448
	SNN	1.18011	1.86466
	CDC42BPG	1.17592	1.5144
	GPR108	1.17548	2.00573
	PPP1R16A	1.17389	1.62522
	PACS2	1.1717	2.18247
	ZSWIM4	1.17165	1.79935
	BAD	1.17045	1.53826
	PDE4A	1.16917	2.20205
	RNF122	1.16834	1.35587
	MARK4	1.16808	2.02097
	SGSM2	1.16668	1.69034
	CMIP	1.16542	3.18683
	GATS	1.16366	1.33535
	PHC1	1.16351	2.46761
	ABCB9	1.16343	1.30183
	GPSM3	1.16255	1.63531
	RING1	1.16231	1.90227
	KSR1	1.16166	2.34999
	CKB	1.16151	1.48621
	PIK3AP1	1.16085	1.6513
	WDTC1	1.15913	1.95458
	KIF3C	1.15904	2.29013
	ZBED6CL	1.15891	1.6513
	FAM195B	1.15791	1.62453
	TOP1MT	1.15728	1.38967
	FMNL3	1.15583	3.83939
	PKN1	1.1553	1.57363
	RNF135	1.15498	2.27638
	GGA2	1.15487	3.99824
	CSF1	1.15126	3.38596
	IFITM2	1.15115	1.88619
	PLEKHM1P	1.15109	1.79297
	2-Mar	1.15054	1.66485
	SNHG17	1.15047	1.57627
	SIGIRR	1.14919	1.32714
	ZSCAN16-AS1	1.14859	1.36057
	SLC25A1	1.14822	1.49196
	TRAF4	1.14813	2.36498
	EPS8L2	1.14696	1.32589
	HCFC1R1	1.14607	1.48143
	ZNF496	1.14575	1.35564
	COL5A2	1.14527	2.16203
	BRSK1	1.1443	1.36126
	RBCK1	1.14232	1.60473
	FAM101B	1.14199	4.12166
	MZT2B	1.1405	1.53702
	GDPD5	1.14044	1.38788
	RUFY3	1.14021	2.64664
	VPS9D1	1.14006	1.48468
	ZFHX3	1.13849	1.5652
	MZT2A	1.13641	1.59796
	NRGN	1.13581	1.67384
	AREG	1.13533	1.70875
	PPP2R5B	1.135	1.83045
	SMIM3	1.13486	1.85374
	ARMC5	1.13367	1.4697
	SLC2A3	1.13367	5.0061
	TSPYL1	1.13345	3.16147
	NDST1	1.13319	1.42814
	NMB	1.13263	1.65286
	ZNF575	1.13247	1.48111
	PRX	1.13247	1.49864
	PPP1R15B	1.13167	4.3126
	TPBGL	1.1313	1.48657
	CORO1B	1.13123	1.34268
	ZNF865	1.13117	1.58725
	HDAC10	1.13088	1.36095
	PRRC2B	1.12877	2.17302
	MEX3D	1.12709	1.44104
	CYTH2	1.12693	1.32631
	SEPW1	1.12622	1.34559
	C6orf226	1.12555	1.84812
	FBXL14	1.12534	1.56322
	SLA2	1.12517	1.69119
	ZNF821	1.12504	1.32073
	BCL7C	1.12349	1.40698
	USP2	1.12286	1.30135
	KIAA0930	1.12282	2.34274
	RNF167	1.12244	1.73723
	ARHGAP4	1.12215	1.48449
	RASAL3	1.12192	1.56101
	SCARNA9	1.12176	1.73723
	CHRM4	1.12167	1.909
	CCDC85C	1.12165	1.56101
	AHRR	1.12112	2.74869
	MAP1LC3A	1.11955	1.58291
	LINC01588	1.11866	1.31524
	SLC7A5	1.11864	1.48953
	CLCF1	1.11838	1.41747
	ZNF219	1.1176	1.35427
	IFI6	1.11657	1.56078
	CACNB3	1.1163	1.3612
	LAIR1	1.11412	2.34164
	HSPB1	1.11372	1.45164
	FAM226B	1.11305	2.58078
	STAG3	1.11137	1.48129
	CD6	1.11043	1.77988
	MICALL2	1.1103	1.32548
	TP73-AS1	1.11007	1.86208
	HIST2H2BE	1.10987	2.03749
	ZDHHC8	1.10937	1.45901
	EMC3-AS1	1.10885	1.55112
	WBP1	1.10875	1.67259
	NUTM2A	1.10804	1.60753
	STX3	1.10763	2.81178
	LHPP	1.10644	1.53326
	SPRED2	1.10584	1.85429
	SHKBP1	1.10544	1.49438
	ROBO3	1.10294	1.66247
	COX8A	1.10157	1.6182
	KLHL15	1.10057	3.53137
	EPB41L4A-AS1	1.0988	2.59014
	MIIP	1.09634	1.38094
	REEP2	1.09603	1.50849
	ST3GAL4	1.09583	1.48468
	VAT1	1.09378	1.63816
	LRP10	1.09122	1.31823
	NIPSNAP1	1.0908	1.44791
	CFAP20	1.09049	3.80257
	PPDPF	1.09021	1.34852
	QPRT	1.0901	1.42296
	CIDEB	1.08858	1.67245
	WASH2P	1.08845	1.54901
	CD83	1.08838	2.73605
	GOLGA8O	1.08835	1.62522
	LOC101927181	1.08407	1.32073
	MOAP1	1.0836	1.9316
	TOMM7	1.08344	1.48583
	PINK1	1.08106	1.5649
	ADCK2	1.08063	1.40595
	CHST2	1.07971	1.65241
	PKN3	1.07952	1.44571
	MROH1	1.07945	1.31996
	ACAP1	1.07895	1.33064
	ANXA1	1.07709	3.24725
	IQCE	1.07598	1.75217
	DUSP6	1.07476	2.91869
	PRR7	1.07439	1.3921
	IRGM	1.07405	1.41935
	MMP25-AS1	1.07176	1.72137
	LOC113230	1.07158	1.34205
	LINC00476	1.07146	1.80778
	CIRBP	1.07128	2.0023
	PHYKPL	1.07111	1.40615
	TADA3	1.07086	1.81393
	TNFSF12	1.07067	1.36952
	GRAMD3	1.07065	1.63046
	LOC284454	1.07034	1.34413
	CTSZ	1.06952	1.69092
	SMPD1	1.06842	1.6513
	ID1	1.06769	1.67146
	PSTPIP2	1.06667	2.26591
	IL2RB	1.06653	1.76758
	TBC1D17	1.06482	1.46258
	ACADVL	1.06402	1.86466
	DMTN	1.06356	1.32047
	TM7SF2	1.06291	1.3012
	KCNK5	1.06177	1.38431
	SRGN	1.06154	2.82849
	PPP1R12C	1.06077	1.62485
	RGL2	1.06053	1.4784
	DNAJB1	1.06013	2.11354
	MYL6B	1.05957	1.55112
	TMEM159	1.05922	1.36631
	PSTPIP1	1.05845	2.06982
	TRAPPC6A	1.0584	1.31315
	TMEM9	1.05775	1.67537
	ITM2A	1.05773	4.04049
	RENBP	1.0576	1.36701
	FAM189B	1.05706	1.31693
	TCIRG1	1.0549	1.31258
	SALL2	1.05354	1.37606
	ABHD14B	1.05269	1.34204
	MXRA7	1.0481	1.93391
	ARL6IP4	1.04698	1.32225
	LRP11	1.04641	1.51402
	CENPBD1P1	1.04625	1.60644
	ATP10D	1.0452	1.41076
	DHRS1	1.04196	1.30135
	NAP1L5	1.04124	1.69092
	AAED1	1.04058	1.70875
	PPP1R16B	1.03999	1.67328
	EVL	1.03898	2.23601
	RNF19B	1.03896	2.68592
	LAG3	1.03397	1.4278
	ADA	1.03359	2.46137
	ICAM3	1.03297	1.39595
	SOGA1	1.03272	1.40698
	RAB43	1.03174	1.44313
	PRKACA	1.03047	1.87716
	MAP4K1	1.02942	1.7887
	MYO9B	1.02843	1.95382
	SCAMP1-AS1	1.02815	1.37282
	GALR2	1.02801	1.56322
	PLCB2	1.0265	1.61278
	ALOX5AP	1.02619	3.82939
	NKG7	1.02541	1.56322
	RNF44	1.0238	1.98435
	PC	1.02282	1.50722
	GATSL3	1.02249	1.31535
	MAD1L1	1.02138	1.82179
	TSPYL2	1.02124	1.73618
	PACS1	1.0205	2.06261
	LSS	1.0201	1.4572
	PLEKHO1	1.01974	2.51858
	TNFRSF8	1.01933	1.47669
	PLIN3	1.01884	1.40595
	SDC4	1.01876	2.43008
	LDOC1	1.01819	1.36625
	AGPAT1	1.01676	1.33907
	HNRNPA0	1.01667	1.6513
	R3HCC1	1.01666	1.42944
	RGCC	1.01642	2.04412
	LDLR	1.01632	2.39534
	GPR183	1.01572	2.72919
	GNPTG	1.01558	1.41586
	POR	1.0112	1.41359
	GZMA	1.01112	2.78765
	BCL2L1	1.00951	1.86663
	CASZ1	1.00756	1.48468
	NSMF	1.00693	1.42266
	JMJD7	1.0066	1.44104
	PBX2	1.00556	1.63836
	TMC8	1.00517	1.63531
	MVD	1.00432	1.36701
	AACS	1.00361	1.73078
	STARD10	1.00313	1.48143
	MAP3K8	1.00211	1.33894
	PAXIP1-AS1	1.002	1.32166
	LENG8	1.00111	1.68169
	TSPAN17	1.00052	1.41935
	FBXO32	1.00024	1.47898
	MAPK8IP3	0.999816	1.34128
	VAV2	0.999732	1.38426
	ITPRIP	0.99749	1.67834
	ITGAE	0.996913	1.61581
	C10orf35	0.995828	1.80408
	IRF2BPL	0.995131	1.45221
	PSD4	0.994381	1.53826
	CCDC92	0.993992	2.20687
	HAGH	0.99353	1.54001
	TTC9	0.993131	1.9748
	RTN4RL2	0.990425	1.34374
	DIRAS1	0.99027	1.43118
	ZNF394	0.989345	1.78414
	CCDC64	0.988994	1.42764
	CYB561A3	0.987709	1.53826
	FLYWCH1	0.986511	1.34268
	ZHX2	0.985919	1.70979
	SBDS	0.98257	1.51127
	IL18R1	0.982324	1.54193
	RNF208	0.982034	1.63988
	NPM2	0.979743	1.6069
	TSPYL4	0.97706	2.37183
	CDIP1	0.974119	1.53826
	TBCD	0.972953	1.71087
	EXOSC6	0.972515	1.54615
	PREX1	0.971534	1.79697
	AP1S1	0.971328	1.33894
	SFMBT2	0.971202	2.24323
	TGFB1	0.965681	1.51035
	ARRB1	0.965296	1.49261
	TLE3	0.95971	1.54001
	FBLN7	0.959535	1.37775
	LAT	0.956924	1.33552
	PRKCSH	0.954819	1.33894
	LTA	0.954141	1.6456
	PKD1P6	0.953054	1.93479
	MAPKAPK2	0.952617	2.25608
	SRF	0.952372	1.42858
	LINC01578	0.952195	2.20734
	INPPL1	0.950802	1.41482
	TMEM200A	0.947129	1.67259
	PLXNA1	0.945394	1.70607
	FAM210B	0.944869	1.5695
	GRM2	0.943332	1.91821
	GPI	0.942978	1.70979
	GPX4	0.942618	1.62002
	PTPN9	0.941946	1.91401
	CD5	0.94007	1.49196
	GALNT6	0.940017	1.46672
	PLEKHG2	0.937866	2.30823
	RAPGEF1	0.936596	1.3098
	CHPT1	0.936266	2.15737
	ATP6V1F	0.934178	1.30976
	ADGRE5	0.932461	1.50165
	SERPINB6	0.931643	1.68364
	NPHP4	0.92607	1.59872
	8-Sep	0.925503	2.59014
	IL2	0.925045	1.48032
	C16orf96	0.924061	1.95531
	APP	0.92343	2.33191
	CRACR2A	0.920924	1.63836
	LOC729732	0.919189	1.6077
	ZSWIM8	0.918947	1.33894
	SYNGR1	0.917754	1.53826
	CENPV	0.914416	1.33726
	R3HDM2	0.911023	2.24573
	LOC101928069	0.910799	1.31957
	BCL7B	0.910551	1.47702
	FAM134A	0.910304	1.53702
	APBB1	0.90987	1.34268
	CIZ1	0.907078	1.4708
	SEC14L2	0.90628	1.44333
	ZDHHC24	0.905464	1.37416
	VPS26B	0.902634	1.59615
	APOBEC3H	0.902502	1.4002
	RUNX1	0.900051	2.03075
	SCLY	0.899112	1.62485
	ATP6AP1	0.89903	1.39924
	AKAP8L	0.898981	1.31459
	NADSYN1	0.898981	1.66244
	BCL2	0.894851	1.57678
	ABCG1	0.892019	1.33894
	SH3GLB2	0.891755	1.56101
	GRB2	0.886299	1.51916
	CD99	0.884479	1.33726
	F11R	0.883772	1.34667
	LOC101927482	0.878497	1.36768
	NT5C3B	0.876929	1.72146
	C1orf162	0.87674	2.07667
	VANGL2	0.876446	1.70348
	TRAF3IP2	0.875742	1.70607
	TET3	0.874869	1.78341
	PARP6	0.874557	1.64193
	GALNT12	0.874504	1.57716
	FAH	0.874067	1.36934
	RASGRF2	0.872483	1.6001
	GABARAPL1	0.872476	1.35162
	MAD2L2	0.872074	1.38258
	ZMIZ1	0.867678	1.62039
	SSH1	0.866714	1.66956
	HIVEP1	0.864383	1.53826
	C21orf2	0.864172	1.37467
	FRMD6-AS1	0.863944	1.33907
	TSPAN5	0.862648	1.73866
	SLC41A3	0.859226	1.30531
	CHMP1B	0.85361	1.61917
	AMICA1	0.850287	1.93516
	SKAP1	0.850075	2.0167
	GNA12	0.849097	1.36428
	ANXA2R	0.847778	1.36095
	FOXN3	0.840583	2.25793
	ABHD12	0.840195	1.62522
	MYO18A	0.83688	1.52967
	CRTAP	0.836605	1.75356
	LINC00667	0.835089	1.56302
	AMPD2	0.834373	1.63594
	LINC01000	0.832889	1.31476
	DNAAF2	0.832835	1.59008
	CMTM3	0.831153	1.8673
	C4orf32	0.830365	1.49196
	STXBP2	0.829645	1.49796
	CYSLTR1	0.829295	1.44813
	SDF4	0.827633	1.42475
	ZNF32	0.825441	1.35587
	HEXA	0.815988	1.31846
	APLP2	0.808837	2.06261
	CD9	0.807777	1.57363
	TSC22D1	0.807187	1.37413
	FKBP1A	0.806824	1.92899
	ANAPC16	0.804835	1.97108
	CCDC115	0.80341	1.30166
	LOC102724009	0.803168	1.45254
	NEDD9	0.801242	2.03075
	PHLPP1	0.801069	1.43857
	SSBP2	0.796263	2.04054
	INO80E	0.795643	1.41725
	RCBTB2	0.791145	1.77492
	ATF4	0.789758	1.37577
	MICALL1	0.786201	1.30218
	ATXN7L3B	0.782836	1.33894
	TIPARP	0.782638	1.93055
	TFDP2	0.778549	1.63836
	LRRC56	0.76968	1.34413
	MED30	0.768992	1.31823
	FNBP1	0.765792	2.2848
	ARID5B	0.764298	1.6668
	F2R	0.7641	1.53326
	TCF3	0.756437	1.62522
	CECR1	0.755527	1.6513
	VHL	0.753072	1.61278
	EFHD2	0.751842	1.45293
	MAN2A2	0.750433	1.48277
	SSBP3	0.748682	1.30976
	CCNI	0.743751	1.5295
	FBXL17	0.740543	1.37324
	DUSP22	0.738643	1.30631
	CKLF	0.731572	1.34268
	PDE4B	0.731431	1.49196
	ZFAND2B	0.727907	1.31476
	GLTP	0.720337	1.46427
	ADARB1	0.718406	1.37964
	ELMSAN1	0.716121	1.61845
	JOSD1	0.710702	1.49196
	DHRS7	0.70892	1.73078
	RNF11	0.708826	1.6645
	ARHGEF9	0.707982	1.36701
	CYP4V2	0.703332	1.3612
	NDRG3	0.702558	1.73679
	MAN1A1	0.701349	1.54001
	STX16	0.69812	1.35675
	OS9	0.695693	1.33675
	CD48	0.691723	1.6456
	UBE2G2	0.687924	1.61272
	FAM168A	0.687894	1.30631
	CCDC184	0.686768	2.51849
	CRTC3	0.683034	1.46672
	PRKCA	0.6685	1.6943
	HP1BP3	0.665967	1.45509
	MGAT5	0.656099	1.46672
	SLC35E1	0.642959	1.33229
	SEL1L3	0.633594	1.42324
	TGOLN2	0.632073	1.50233
	HIC1	0.582019	1.6435
	METTL9	0.567988	1.31785
	RNA45S5	0.557646	1.57438
	FAM226A	-0.504994	1.50233
	LOC100419583	-0.636124	1.35309
	RFWD2	-0.638195	1.30976
	ITK	-0.651927	1.67462
	CDR2	-0.657023	1.33894
	CELF1	-0.661695	1.33726
	FAM129A	-0.662302	1.48143
	TNKS	-0.666546	1.33506
	RALA	-0.668803	1.30954
	PDE4DIP	-0.671883	1.46672
	ANKRD17	-0.672381	1.32499
	SRP68	-0.67484	1.47355
	E2F3	-0.675376	1.42619
	ZFP90	-0.680593	1.39161
	GLUL	-0.682061	1.49261
	WDR33	-0.687262	1.41935
	UTP14A	-0.692403	1.33813
	NPEPPS	-0.708509	1.47088
	FAM217B	-0.711608	1.49196
	NSF	-0.712385	1.32454
	ZZZ3	-0.718561	1.31166
	SERINC5	-0.718818	1.52865
	EXOSC3	-0.722489	1.32166
	PAFAH1B2	-0.723513	1.51127
	PDE12	-0.723843	1.54365
	MTPAP	-0.728053	1.33907
	GIGYF2	-0.728071	1.48282
	TRIM21	-0.728597	1.56239
	DYNC1LI2	-0.728707	1.33894
	GPATCH1	-0.729039	1.34341
	HEATR5B	-0.730423	1.48657
	SOCS2	-0.730974	1.53734
	SPG20	-0.731158	1.51565
	PAG1	-0.731367	1.46233
	SYNJ2BP	-0.7365	1.44313
	APOL1	-0.741313	1.522
	POLR1A	-0.741891	1.33123
	C1GALT1	-0.743854	1.49196
	EIF3A	-0.744537	1.50165
	RPAP2	-0.747675	1.33726
	ZNF330	-0.748567	1.54305
	YTHDF2	-0.750325	1.99633
	GNL3	-0.751015	1.53826
	AGPAT5	-0.754494	1.61174
	S100A11	-0.756796	1.33229
	SART3	-0.758824	1.89954
	GTPBP4	-0.762895	1.51402
	LRRC8A	-0.765273	1.65039
	TOMM70A	-0.766563	1.37282
	C16orf72	-0.770748	1.78414
	PDIA5	-0.771571	1.32714
	STT3A	-0.77176	1.3269
	RCN1	-0.773546	1.53734
	DENND4C	-0.774305	1.46672
	EIF2AK3	-0.774731	1.45195
	NUP160	-0.775742	1.54001
	TMEM57	-0.777227	1.36701
	PAAF1	-0.780195	1.34128
	RNF34	-0.780928	1.61551
	TSR1	-0.781678	1.92311
	MTHFD1L	-0.783065	2.09615
	KIAA0040	-0.783208	1.89536
	UBR1	-0.783815	1.46672
	ITGB1	-0.78465	1.31514
	DBR1	-0.784763	1.40093
	ELP3	-0.785232	1.64163
	REXO2	-0.787285	1.57678
	MB21D1	-0.788068	1.5295
	LSG1	-0.788422	1.71846
	ZNF140	-0.793832	1.47414
	DIP2B	-0.794958	2.11243
	NRBF2	-0.797722	1.63836
	TERF2	-0.801497	1.96635
	FAM45A	-0.803032	1.30103
	MSMO1	-0.803671	1.54022
	TRIM37	-0.803888	1.63712
	PIGV	-0.805469	1.54001
	TMEM68	-0.806606	1.38947
	WARS2	-0.806671	1.37324
	ZMYM4	-0.806943	1.39266
	RAD1	-0.807786	1.52088
	CAPRIN1	-0.811075	1.45164
	GART	-0.812867	1.4708
	QTRTD1	-0.812971	1.66247
	SLC30A1	-0.813382	1.30631
	PRC1	-0.814863	1.42677
	GPR171	-0.815192	1.62188
	RBM26	-0.817501	1.33726
	UGDH	-0.817579	1.93055
	TMEM263	-0.817654	1.33241
	RALB	-0.818112	1.61309
	TXNDC15	-0.819429	1.84164
	LY75	-0.820385	1.82024
	KIFAP3	-0.820538	1.34759
	PPP4R3B	-0.823029	1.46672
	SIKE1	-0.823815	1.56021
	CLCN3	-0.823878	1.31455
	KLHL2	-0.824959	1.51026
	PARG	-0.825401	1.35106
	MRPL32	-0.827217	1.54001
	CD55	-0.827706	1.31785
	SYTL2	-0.828132	1.51916
	ORC2	-0.829191	1.42296
	XPO5	-0.829667	1.60312
	CASP10	-0.831611	1.38947
	LNX2	-0.832447	1.42333
	ASF1A	-0.83299	1.70979
	ZRANB2	-0.833186	1.33606
	TRIM22	-0.834828	1.48322
	ERAP2	-0.836303	1.48468
	MGAT4A	-0.837216	1.79491
	XRN1	-0.837236	1.31455
	ZNFX1	-0.840117	1.70979
	CLTC	-0.840167	1.42333
	NUPL1	-0.840718	1.65286
	DDX52	-0.842278	1.37221
	RBPJ	-0.843542	1.522
	BUD13	-0.844134	1.69992
	NAT10	-0.844495	1.77988
	YWHAG	-0.845634	1.6001
	ARL14EP	-0.845668	1.30484
	RBM12	-0.847525	2.61232
	TREML2	-0.84782	1.34772
	EPB41	-0.849829	1.96107
	RIMBP3B	-0.851115	1.50233
	RIOK2	-0.851257	1.49821
	RRAS2	-0.852144	1.92119
	PRMT3	-0.853169	1.60795
	PTER	-0.853615	1.41896
	HCCS	-0.854934	1.71435
	PIAS1	-0.855282	1.55972
	CPOX	-0.855283	2.02067
	APOL6	-0.855585	2.5267
	RUNX2	-0.856113	1.77988
	BTBD10	-0.856136	1.44462
	METTL2B	-0.856594	1.39012
	YWHAE	-0.856767	1.59871
	TRIM38	-0.858506	1.89616
	NDUFAF4	-0.860358	1.43709
	ERN1	-0.860447	1.33449
	DNAJA1	-0.860699	1.54901
	MGAT2	-0.861993	1.944
	MRPL50	-0.863049	1.67537
	LCMT2	-0.864671	1.42543
	FBXO45	-0.865377	2.06926
	SPRTN	-0.865471	1.68652
	MED23	-0.865777	1.50787
	METTL3	-0.865792	1.89616
	TCAF2	-0.865835	1.31455
	DNAJC16	-0.868637	2.23248
	SLC20A1	-0.869233	1.61845
	RRS1	-0.870578	1.69265
	PARP15	-0.872151	1.44571
	RSPRY1	-0.873828	1.76396
	PTGER2	-0.874482	2.41135
	MED20	-0.874865	1.69234
	PSMG1	-0.876761	1.63046
	TMA16	-0.877563	1.63531
	SLC16A1	-0.878041	1.95458
	NUP133	-0.878227	1.56089
	CLP1	-0.879681	1.33552
	GAPVD1	-0.880242	1.63237
	SUPV3L1	-0.880484	1.42296
	CLSPN	-0.881541	1.33894
	OSBP	-0.881742	2.69323
	WDR12	-0.882464	1.36625
	POGLUT1	-0.882993	1.71102
	ZBTB21	-0.884101	1.78344
	TARDBP	-0.884782	1.53826
	TUBGCP5	-0.885571	1.81755
	ARMCX3	-0.885819	1.97375
	AP5M1	-0.886533	1.69265
	CTAGE15	-0.887532	1.54001
	FADD	-0.887682	1.64788
	C2CD5	-0.888872	1.39595
	ATP7A	-0.889068	1.5218
	HYLS1	-0.890283	1.33535
	CCNE1	-0.890849	2.07692
	SIRT1	-0.891494	1.7129
	ARID2	-0.891841	1.58291
	C3orf58	-0.89291	1.53826
	ALG2	-0.892962	1.58291
	CRNKL1	-0.893355	1.33894
	NHLRC3	-0.89562	1.42164
	PPWD1	-0.895695	1.66247
	IARS	-0.895904	1.58603
	PURA	-0.895968	1.81526
	POLH	-0.897904	2.5407
	TM2D2	-0.897906	1.91401
	PPM1D	-0.897941	1.68364
	MAT2A	-0.898551	1.78414
	KIAA1033	-0.89992	1.3921
	C1orf109	-0.900153	1.66247
	GMNN	-0.900342	1.41004
	MINA	-0.900617	1.66256
	NUP155	-0.901735	1.37324
	SRFBP1	-0.903786	1.42598
	TMEM41B	-0.906582	1.90325
	LINS	-0.906745	1.70534
	ELOVL6	-0.906978	1.78472
	USO1	-0.907521	1.45918
	SEC62	-0.907583	1.50958
	ATP13A3	-0.908341	1.50541
	KIAA0020	-0.908606	1.42134
	PRDM10	-0.911213	1.63531
	HIVEP3	-0.911411	1.73618
	RFC1	-0.913571	1.48468
	MED7	-0.914986	1.38299
	FARP2	-0.915166	1.34457
	PRPF4B	-0.915271	1.39161
	RTTN	-0.917018	1.40605
	CD28	-0.919375	2.6088
	NAT1	-0.919435	1.49864
	ZNF268	-0.919872	1.6182
	TAF2	-0.919876	1.91448
	RAB3GAP1	-0.920618	2.15737
	RSBN1L	-0.920626	2.37183
	MED6	-0.920718	1.89889
	ANGEL2	-0.921477	1.52464
	RAB29	-0.921545	2.78972
	MSH6	-0.923321	1.87458
	ZNF37A	-0.92374	1.6009
	MMAA	-0.925695	1.50849
	FASTKD1	-0.925958	1.34157
	ATL2	-0.92646	1.42651
	DDX58	-0.926574	1.40928
	CDC27	-0.926599	1.40921
	FKTN	-0.927502	1.37775
	APPBP2	-0.928023	1.74439
	ATF2	-0.929973	1.50849
	SOCS4	-0.93003	1.77427
	CHCHD4	-0.931392	1.79057
	LBR	-0.931969	1.66247
	IFIH1	-0.932206	1.56078
	TAF1B	-0.934749	1.62767
	WDR76	-0.937607	1.37858
	C1orf131	-0.93788	1.46618
	DHX15	-0.939446	1.70875
	MORC2	-0.939488	2.9524
	SUCLA2	-0.94029	1.66284
	FBXL3	-0.940462	1.89229
	IDE	-0.941038	1.83568
	ICE1	-0.941274	2.07328
	GBP2	-0.941451	2.41898
	C5orf30	-0.942739	1.94814
	RBBP5	-0.943019	2.30823
	SKIV2L2	-0.944917	1.61272
	RPE	-0.946919	1.50451
	KLHL23	-0.947959	1.40605
	EXOG	-0.948082	1.89245
	PRPF3	-0.949265	1.74431
	MIS12	-0.950349	1.93479
	LACTB	-0.951147	1.90255
	PSMD5	-0.951801	2.07938
	GOLT1B	-0.951946	1.55112
	ZNF430	-0.954128	1.48322
	FAM98B	-0.957486	1.42475
	FIGNL1	-0.958198	1.30748
	UTP6	-0.959929	2.02097
	UMPS	-0.960111	2.17816
	MED21	-0.960271	1.68652
	SPATA5L1	-0.960893	1.89525
	ZBED5	-0.962145	1.48495
	APOL3	-0.962568	1.66247
	TRMT13	-0.9627	1.30135
	USP42	-0.96381	2.26602
	TGS1	-0.964393	1.63712
	CLUAP1	-0.964693	1.54971
	MTERF1	-0.965009	1.47425
	CBLL1	-0.965988	2.14921
	NOL8	-0.967295	1.63594
	NKRF	-0.967394	1.56078
	KIF14	-0.968007	1.35425
	SPOP	-0.968223	3.11533
	POU2F1	-0.968842	1.78414
	FAM208B	-0.968949	1.71139
	TTC33	-0.969009	2.0043
	SCAF11	-0.969383	1.68364
	FRYL	-0.969443	1.85848
	FANCF	-0.969904	2.30597
	ANLN	-0.970277	1.34923
	FAR1	-0.97118	1.48675
	TTI1	-0.972323	2.26666
	CCDC43	-0.972725	1.9623
	FAM175B	-0.972873	1.9316
	CNOT4	-0.973217	1.63046
	OGT	-0.973315	1.89507
	FAM135A	-0.973597	1.42018
	ORC5	-0.973964	1.90842
	ATR	-0.97444	1.80795
	CDKN2AIP	-0.97453	2.4598
	CMTR2	-0.974666	2.77788
	CSTF1	-0.975667	2.53376
	UFL1	-0.976891	1.72293
	SLC4A7	-0.977427	1.80518
	CCDC152	-0.977612	1.46672
	TMEM39A	-0.977743	2.47964
	CHD7	-0.977889	1.76171
	POLK	-0.977977	1.45221
	CCDC117	-0.979945	1.95827
	ATP2B1	-0.980157	1.59615
	NABP1	-0.980348	1.3612
	ZRANB3	-0.980464	1.38947
	CCR4	-0.980507	1.35083
	SERPINB9	-0.981252	2.6583
	TGDS	-0.98239	1.60753
	C1orf27	-0.982418	1.63712
	ADAT2	-0.98364	1.41359
	HEATR3	-0.984072	1.88171
	TRIB2	-0.98531	2.13066
	SLFN5	-0.985312	2.75192
	MELK	-0.985583	1.39161
	GLRX2	-0.986193	1.82903
	HSPH1	-0.987614	1.31459
	MAP3K4	-0.988093	2.16525
	LRP5	-0.98821	1.30518
	TIMM21	-0.988249	1.79057
	UBR2	-0.98859	2.33623
	SLC33A1	-0.989217	2.14417
	HVCN1	-0.990246	1.52859
	PBK	-0.991553	1.6513
	WDR43	-0.991698	2.52645
	CUZD1	-0.992012	1.49196
	IL17RB	-0.992939	1.52865
	PDP2	-0.993885	1.92342
	NKTR	-0.994485	1.43118
	TRIM13	-0.994645	1.92378
	LRRC8B	-0.996866	2.35151
	TC2N	-0.998915	2.13506
	ZNF566	-0.998926	1.51402
	MLLT11	-0.999438	2.39892
	VPRBP	-1.00131	2.70646
	TMEM184C	-1.00283	1.90903
	SORL1	-1.00395	1.9316
	UBTD2	-1.00399	1.6513
	MINPP1	-1.00437	1.99379
	DCUN1D4	-1.00444	1.72011
	DSCC1	-1.0047	1.38192
	NOP2	-1.00501	2.79918
	OXSM	-1.00535	1.35309
	OGFRL1	-1.00535	1.63712
	IPO7	-1.00591	1.78414
	NUP54	-1.00637	1.81549
	ZCCHC11	-1.00642	2.20454
	PTRH2	-1.00654	2.32945
	KCTD12	-1.00658	2.1804
	GPATCH2	-1.0069	1.33894
	USP10	-1.00964	2.74088
	LPGAT1	-1.01029	1.83568
	HCP5	-1.01248	2.12116
	ZCCHC10	-1.01278	1.52859
	FAM126A	-1.01281	2.4297
	CAND1	-1.01303	2.04109
	ERMARD	-1.01376	1.73723
	UBA6	-1.01478	1.49196
	ATAD2	-1.01485	1.42164
	SLC30A6	-1.0163	2.41037
	CLDND1	-1.01643	1.9316
	SMG8	-1.01699	2.3214
	RSC1A1	-1.01747	1.60874
	KCTD6	-1.01754	1.33071
	PHF23	-1.01824	2.01363
	CCSAP	-1.01896	2.06982
	UBE4A	-1.01932	2.2348
	AKT3	-1.02008	1.91875
	PPP2R2A	-1.02014	1.4881
	MRPL35	-1.02155	2.38632
	SLC37A3	-1.0222	2.37217
	C2orf42	-1.0229	1.8154
	USP14	-1.02492	1.9623
	MED14	-1.02662	1.84425
	TBC1D23	-1.02792	1.90255
	MTAP	-1.02823	2.24505
	GALNT3	-1.03208	1.45254
	ERLIN1	-1.03278	2.45123
	CEP44	-1.03389	1.61044
	BET1	-1.03512	1.53734
	WDHD1	-1.03588	1.51026
	DNA2	-1.03709	1.57678
	GEMIN6	-1.03714	1.56322
	MTERF3	-1.03767	1.45704
	KNOP1	-1.03804	1.61272
	ZNF543	-1.03831	1.5785
	CHMP7	-1.03957	2.14534
	MAL	-1.04009	1.885
	AP4B1	-1.0441	2.18247
	PTCD3	-1.04431	1.91401
	AIM1	-1.0455	2.65993
	SC5D	-1.04617	1.65635
	DDX31	-1.04712	1.71102
	PSMD12	-1.04777	1.89229
	CUL2	-1.048	2.15549
	GBP3	-1.04823	1.96107
	COA7	-1.0505	1.69788
	ZNF823	-1.05223	1.30814
	PEX13	-1.05224	2.23248
	SP4	-1.05276	2.43741
	MTFR1	-1.0545	1.58603
	ZNF417	-1.05677	1.86175
	SLC8A1-AS1	-1.05705	1.45221
	MAP3K1	-1.05705	3.07849
	NFXL1	-1.06046	1.86113
	SEC23IP	-1.06322	2.21787
	FAM160B1	-1.06402	2.16203
	CHD1	-1.06448	1.82995
	BRIP1	-1.06453	1.60788
	MBOAT1	-1.06496	1.60753
	KRIT1	-1.0659	1.87921
	GOLPH3L	-1.06692	2.85747
	BCL2L14	-1.06753	1.71165
	ZNF436	-1.06914	2.04735
	EXO1	-1.06926	1.68364
	ZBED8	-1.07173	1.38197
	FBXO8	-1.07296	1.50122
	NOC3L	-1.07405	1.6922
	SLC17A5	-1.07448	2.32945
	ZNF600	-1.07483	1.59009
	HSPE1-MOB4	-1.07565	1.98225
	PIK3R4	-1.07679	3.06402
	NFE2L2	-1.0774	2.53128
	FAM122A	-1.07814	2.50384
	ASPM	-1.07905	1.43248
	LUC7L3	-1.07913	2.34299
	CBLB	-1.07928	3.09098
	TSEN2	-1.08132	1.39674
	TEFM	-1.08356	1.80355
	LINC00861	-1.08418	1.52186
	ESCO2	-1.08446	1.53467
	BAG4	-1.08499	2.31966
	ITGAM	-1.08703	1.66247
	BCL2L15	-1.08707	1.35656
	CRYBG3	-1.08792	2.37028
	SLFN11	-1.08885	2.75997
	ESF1	-1.09105	1.63531
	GRPEL2	-1.09186	2.82849
	DHFRL1	-1.09257	2.41037
	UTP15	-1.09292	1.9502
	DICER1	-1.09376	1.89459
	ZFP30	-1.09451	1.61917
	UBE2Q2	-1.09503	2.51349
	CCR7	-1.09538	1.84311
	DPYD	-1.09558	3.37646
	CEP170	-1.09659	2.09371
	PIK3C2A	-1.09666	1.93936
	CDC37L1	-1.09738	2.2139
	RPF2	-1.09769	1.62188
	DHX36	-1.09823	2.31238
	MSANTD2	-1.10055	1.8418
	CRK	-1.10106	3.01036
	ANK3	-1.10111	2.44878
	SLF1	-1.10226	1.66247
	MMS22L	-1.10243	1.56865
	ZNF182	-1.1026	1.90842
	CASC5	-1.10549	1.45221
	INTS7	-1.10579	2.59351
	NUP153	-1.10635	3.1442
	NELL2	-1.10683	1.89372
	STAMBPL1	-1.1076	3.35218
	ZNF816	-1.10797	1.31535
	CHAMP1	-1.10818	1.89391
	GIMAP6	-1.10887	2.43593
	MLH3	-1.11086	1.85848
	TSPAN18	-1.1112	1.67988
	TP53RK	-1.11182	2.15549
	ANKFY1	-1.11435	3.48842
	GNB4	-1.11573	1.6383
	SKIL	-1.1169	2.19331
	MAP1A	-1.11934	3.01135
	NUP35	-1.12019	1.66247
	HCFC2	-1.12063	2.12761
	EDEM3	-1.12087	2.25608
	HSPBAP1	-1.12351	1.35675
	NOL9	-1.12381	3.75681
	ERCC4	-1.12631	1.99826
	SLC26A2	-1.12682	2.14434
	CHAC2	-1.12728	1.61119
	ZNF550	-1.12736	2.06962
	CWC22	-1.12808	1.9316
	RASSF3	-1.12929	4.79482
	SPSB1	-1.13016	2.00053
	SNAPC3	-1.13109	3.08253
	DBT	-1.13224	3.01135
	C12orf65	-1.13281	2.71884
	EMC2	-1.13462	1.88163
	EED	-1.13562	2.07938
	PUS7L	-1.13688	1.72146
	TMEM181	-1.13706	2.75039
	RBM12B	-1.14026	3.23002
	ZKSCAN8	-1.14083	2.87632
	ALKBH1	-1.14217	2.36439
	UBQLN2	-1.14289	3.42519
	BCDIN3D	-1.14566	1.72457
	NUFIP2	-1.14733	3.30811
	RAD54B	-1.14769	1.66956
	SH3BP5	-1.15199	3.70003
	FPGT	-1.15327	1.82545
	LRRC8C	-1.15491	3.55713
	NEIL3	-1.1551	1.82024
	TRAT1	-1.15543	2.03749
	RBM4B	-1.15896	2.26602
	ITGA5	-1.16119	1.87921
	FANCM	-1.16252	1.9316
	LARP4	-1.16325	2.2883
	MED17	-1.16326	2.5407
	AP1G1	-1.16442	3.60977
	MOSPD2	-1.16456	1.98435
	G2E3	-1.16609	1.94748
	DDIAS	-1.16864	1.63582
	MED18	-1.17073	2.43112
	METTL15	-1.17168	2.58078
	BLM	-1.17226	2.30886
	VPS50	-1.17242	2.31607
	BBS10	-1.17351	1.50881
	MANEA	-1.17428	1.9316
	ZNF235	-1.1752	1.4255
	WARS	-1.17917	4.73786
	THOC1	-1.18214	1.56078
	RTP4	-1.19024	1.43194
	ZNF91	-1.19377	2.20687
	INTS2	-1.1988	1.75505
	PDIK1L	-1.19927	2.61182
	ASUN	-1.20219	2.56796
	C5orf51	-1.20246	2.3022
	RPRD1B	-1.20307	2.82849
	RANBP2	-1.20393	3.21221
	WRN	-1.20418	2.90544
	ZNF101	-1.20471	3.8181
	ZNF17	-1.20613	2.06598
	LYSMD3	-1.20819	2.3412
	LINC00324	-1.20895	2.86314
	ZNF281	-1.20903	2.65218
	UTP20	-1.21007	2.59261
	NAPEPLD	-1.21157	2.69323
	UTP14C	-1.21352	3.62109
	ZNF486	-1.21496	2.2848
	ZNF619	-1.215	1.59492
	CYB561	-1.21757	1.35929
	ZNF257	-1.21895	1.62522
	SGK3	-1.21902	1.48537
	ZNF420	-1.22303	2.11214
	APOLD1	-1.22371	2.17235
	FAM69A	-1.22552	2.86306
	METTL18	-1.22569	1.91401
	DRAM1	-1.22682	1.47669
	PPAT	-1.23275	2.66996
	NANP	-1.23397	1.84575
	NIFK	-1.2343	2.45276
	DDX20	-1.2386	3.92136
	WDR89	-1.23912	2.61232
	ZBTB9	-1.23977	1.84468
	SNCA	-1.24173	1.37775
	VCL	-1.24241	5.00297
	GPRIN3	-1.2453	4.32546
	MAP3K5	-1.24734	3.60921
	ABCG2	-1.25005	1.56078
	HEATR1	-1.25092	3.37638
	TRMT5	-1.25122	1.9316
	ZFP14	-1.25142	1.72011
	TMEM45B	-1.25196	1.59838
	IPO11	-1.25248	2.31966
	ERGIC2	-1.25626	2.34779
	NLN	-1.26005	2.08593
	MSANTD4	-1.26184	2.98951
	CYP1B1	-1.26665	3.0939
	SESN3	-1.26754	3.21562
	ZNF770	-1.26934	3.67287
	IDH1	-1.27028	2.39882
	ZNF225	-1.2712	1.62188
	FLVCR1	-1.27437	2.21802
	LIG4	-1.2753	3.47937
	ZNF737	-1.27578	2.16499
	GPR155	-1.27584	3.11533
	MFAP3	-1.27631	4.57692
	ZNF260	-1.27727	2.50969
	GIMAP1	-1.27776	2.01789
	EXOC1	-1.27839	2.67468
	ZBTB11	-1.27875	3.23002
	ACVR1	-1.28228	3.75681
	KLF7	-1.28246	3.28183
	NUP43	-1.28305	2.56657
	TPP2	-1.28461	3.19562
	GTF2E1	-1.28709	4.08438
	ZNF649	-1.28773	1.93055
	CCR2	-1.29057	2.66996
	CENPI	-1.2914	1.79935
	SAMD9L	-1.29255	2.64249
	PARP14	-1.29483	2.31963
	PTPN4	-1.29647	4.94579
	GEMIN5	-1.29898	3.82939
	FBXO38	-1.30048	3.77569
	TRIM23	-1.30441	2.3208
	POLR1B	-1.30508	4.07784
	CSE1L	-1.30786	2.50482
	CCDC127	-1.30857	3.8181
	STK38	-1.30995	4.38945
	ZNF175	-1.31214	1.98225
	ZNF189	-1.31449	3.15755
	PLEKHG3	-1.31486	1.9475
	FAM111B	-1.3149	2.13752
	RAB19	-1.32022	1.34413
	DDHD1	-1.32278	2.97049
	NCAPG	-1.32447	2.58756
	ZNF93	-1.32901	1.96946
	NT5E	-1.32964	2.85407
	NAA15	-1.33012	2.64664
	TLR6	-1.3365	1.81779
	BUB1B	-1.33737	2.87773
	PAPOLG	-1.339	4.55269
	ZNF708	-1.33992	2.37183
	ZNF780A	-1.34029	2.8763
	CASP3	-1.34194	3.54846
	ZNF616	-1.34372	1.91448
	SNIP1	-1.34611	4.07784
	LY86	-1.34703	1.3921
	AHCTF1	-1.34895	2.91497
	ZSCAN22	-1.35746	1.90372
	PARS2	-1.35949	1.79935
	TNS1	-1.36722	1.48953
	SAMD3	-1.37216	3.06402
	PUS3	-1.37334	2.47964
	ZNF322	-1.3844	2.62113
	CA6	-1.3864	2.14832
	FASTKD2	-1.38668	3.78749
	POLR3B	-1.39334	3.23002
	PARP9	-1.39587	4.33993
	ARHGAP25	-1.39925	5.85817
	ZNF100	-1.40036	2.72919
	NAA25	-1.40648	3.50142
	WDR3	-1.42271	4.45039
	WDR36	-1.42284	2.91497
	CCDC77	-1.42301	2.66996
	DTX3L	-1.42405	4.37337
	DIEXF	-1.42774	4.88369
	FBXO48	-1.43308	1.70979
	ZNF200	-1.43455	4.08438
	POP1	-1.43614	3.75053
	RINT1	-1.43616	3.53215
	F5	-1.43816	4.09827
	FUT8	-1.44184	4.37976
	AK5	-1.44462	2.0768
	ETV7	-1.44874	1.71435
	ARHGEF11	-1.44894	2.12116
	PHLDB2	-1.45084	1.78414
	MFAP1	-1.45118	3.413
	ZNF681	-1.45343	2.65203
	RARS	-1.45897	3.4195
	RAP1GAP2	-1.46001	2.67407
	CHORDC1	-1.46155	2.61275
	PPIL4	-1.46522	2.15549
	E2F8	-1.46711	3.26741
	WDR5B	-1.47184	1.8251
	ZNF273	-1.47756	2.74288
	KIAA0907	-1.48526	3.61175
	ZNF620	-1.49282	2.25725
	YAE1D1	-1.49385	2.0768
	SLC19A2	-1.51031	3.99824
	IL7R	-1.51323	3.64863
	ERCC6L	-1.51842	3.47986
	FBXO30	-1.53502	4.56008
	ZNF253	-1.53806	2.38632
	TNFAIP8L2	-1.57069	2.87773
	SVIL	-1.57082	6.7161
	POLR3G	-1.5807	2.99635
	GEN1	-1.5812	3.44526
	PPFIBP2	-1.58294	3.75053
	POLR1C	-1.58755	5.14672
	ZKSCAN4	-1.58996	3.20544
	EGLN3	-1.59313	6.35125
	CD80	-1.60531	3.48158
	THAP6	-1.61638	2.59261
	TRMT1L	-1.61732	4.25322
	ADAMTS1	-1.62738	3.15978
	NOL11	-1.63107	4.44133
	GBP1	-1.63269	5.49283
	RASA3	-1.63347	3.82665
	JAK2	-1.63494	4.83786
	RMI1	-1.63538	3.63441
	WDR75	-1.6385	3.92789
	MET	-1.6582	2.37183
	CCNE2	-1.66969	3.53137
	CD274	-1.68142	3.18713
	TRNT1	-1.68299	4.2604
	ITGA6	-1.69205	6.66535
	ZNF613	-1.69391	3.32983
	ACKR3	-1.71652	2.99635
	GP5	-1.72973	2.66996
	RNF219	-1.73714	6.43542
	FAM200A	-1.74252	2.61182
	THNSL1	-1.75726	3.7786
	GPA33	-1.79467	3.08103
	FAM65B	-1.80302	9.77555
	GBP4	-1.80758	11.1013
	CTSL	-1.81474	3.34295
	C1orf74	-1.82781	4.1377
	KBTBD7	-1.83148	3.29138
	C2orf44	-1.86424	8.3114
	TXK	-1.8679	5.65674
	VSIG1	-1.88199	6.44907
	ZSWIM3	-1.89607	4.53311
	CDKN2B	-1.91241	3.23661
	ENPP6	-1.91749	2.86009
	EPHA4	-1.95139	4.99114
	B3GALT2	-1.97364	2.72686
	KIAA1279	-1.97813	6.66535
	ZBTB6	-1.97981	6.37758
	FUT7	-1.9955	5.99445
	OR2A9P	-2.03648	4.7769
	GBP5	-2.04036	13.4346
	S1PR1	-2.11452	9.39036
	HSPA1B	-2.11824	5.20391
	TBXA2R	-2.12636	4.02453
	GIMAP5	-2.1682	7.36263
	LOC101928370	-2.2543	3.75053
	CXCR1	-2.27665	3.54438
	KLF3	-2.37688	15.2004
	TNFSF13B	-2.42867	8.40942
	FAM13A	-2.50281	10.7403
	GIMAP4	-2.59394	16.8301
	GIMAP8	-2.79154	16.9279
	GIMAP7	-2.8588	16.0411
	PTPRO	-3.5418	17.8269

## Sheet: Figure 1e
Fig 1e	Gene set variation analysis (GSVA) for naïve- and exhaustion-assiociated gene signatures from Andreatta et al. 2021.											n = 3 biologically independent donors examined over 1 independent experiment
	GSVA was performed using differentally expression genes from CD8+ CD19.BBζ CAR T cells edited for FOXO1 vs AAVS1
		Naïve-like GSVA signature
		AAVS1	FOXO1KO
	Donor 1	1.12881	0.85853
	Donor 2	1.02885	0.899942
	Donor 3	1.11	0.817101
		Exhausted-like GSVA signature
		AAVS1	FOXO1KO
	Donor 1	0.650529	0.767079
	Donor 2	0.612138	0.788847
	Donor 3	0.655855	0.769318

## Sheet: Figure 1f
Fig 1f	IL-2 and IFNγ secretion of CD19.BBζ CAR T cells edited for AAVS1 or FOXO1, in response to 24 hour stimulation with Nalm6 leukemia cells													n = 1 biologically representative donor from a total of 4 independent experiments
		IL-2 secretion (pg/mL)
		AAVS1	FOXO1KO
	Replicate 1	20578.4	11832.7
	Replicate 2	22166	14461.5
	Replicate 3	25669.5	12177.1
		IFNγ secretion (pg/mL)
		AAVS1	FOXO1KO
	Replicate 1	8189.8	3547.72
	Replicate 2	7007.9	1284.37
	Replicate 3	8782.59	1233.61

## Sheet: Figure 1g
Fig 1g	Survival of Nalm6-bearing mice treated with mock or CD19.BBζ CAR T cells edited for AAVS1 or FOXO1							n = 2 biologically independent donors examined over 2 independent experiment. 3-5 mice were included per donor in each experiment.
	Days of survival post-tumor challenge with Nalm6 leukemia. 1 indicates death from tumor burden; 0 indicates mouse died from tumor-independent causes or was euthanized at the end of the experiment.
		Days post-tumor engraftment	AAVS1	FOXO1KO	Mock
		38	1
		49	0
		62	1
		50	0
		66	1
		71	1
		63	1
		90	0
		47	1
		25		1
		49		1
		46		1
		44		1
		41		1
		47		1
		43		1
		42		1
		22			1
		22			1
		22			1
		19			1
		22			1
		21			1
		21			1
		21			1

## Sheet: Figure 1i
Figure 1i	Serial Restimulation of CD19.BBζ cells with Nalm6 CD8+ CAR T Expansion
	Tumor challenge	Donor 1 tNGFR	Donor 1 TCF1OE	Donor 1 FOXO1OE	Donor 2 tNGFR	Donor 2 TCF1 OE	Donor 2 FOXO1 OE
	0	0.277	0.205	0.333	0.512	0.489	0.532
	1	1.17198	0.93513	1.9981	2.7278	2.81428	3.5595
	2	7.89385	2.6612	13.9639	30.59	11.4456	34.3337
	3	26.9707	14.8866	100.255	155.671	56.9354	302.392

## Sheet: Figure 1k
Figure 1k	Mean s.e.m. of MFI normalized to tNGFR						n = 2-3 donors
	LEF1												TOX
	tNGFR				TCF1				FOXO1				tNGFR				TCF1				FOXO1
Pre-stim	1	1	1		1.22545	0.959459	1.68425		1.98572	1.68815	1.75109		1	1	1		1.33039		1.589		1.10497		0.905
Stim 3	1	1	1		2.11447	0.634379	1.84352		2.49853	2.42428	1.78238		1	1	1		2.30236	1.56878	1.78781		0.466216	0.712882	0.452596

## Sheet: Figure 1l
Fig 1l	Day 13 HA.28ζ Cytokine Production					1 representative donor n= 4 donors
		IL-2 secretion (pg/mL)
		tNGFR	TCF1	FOXO1
	Replicate 1	0	291.465	1008.01
	Replicate 2	0	170.902	892.502
	Replicate 3	0	204.846	1099.28
		IFNγ secretion (pg/mL)
		tNGFR	TCF1	FOXO1
	Replicate 1	2602.09	16247.5	7066.25
	Replicate 2	2082.54	20812.4	5737.07
	Replicate 3	2156.07	25841.5	5291.25

## Sheet: Figure 1m
Fig 1m	Oxygen consumption rate Day 13 HA.28ζ						11 technical replicates from 1 representative donor						n = 2 donors
Time (minutes)	tNGFR												FOXO1OE												TCF1OE
1.30858	74.8641	80.4761	91.2744	87.6395	80.2617	85.6295	79.492	75.494	89.1548	80.9265	87.5891		136.528	135.546	126.784	129.576	113.37	110.357	146.441	135.764	139.916	125.294	102.696		143.185	167.985	160.531	175.375	157.159	158.291	151.74	151.834	158.973	155.762	161.992
7.81795	66.7782	72.4807	80.6862	79.4025	71.88	76.6781	70.9928	68.0673	78.8686	71.2752	78.4432		127.249	126.116	115.627	120.983	105.275	103.724	137.425	127.203	132.531	116.231	94.4449		133.11	156.531	151.023	158.396	147.947	149.428	141.474	142.998	150.137	147.118	150.61
14.3198	63.228	66.1054	78.8095	75.4996	67.4224	71.1769	66.2231	63.6427	74.7958	66.7129	73.407		125.372	122.228	111.568	117.802	103.225	100.82	134.447	124.706	129.617	113.295	91.3587		128.987	148.542	146.623	149.738	143.587	144.397	136.981	138.272	144.644	143.202	145.098
20.9436	58.6837	60.6972	36.8719	71.0118	62.3861	25.075	63.8646	59.4103	68.948	61.9499	69.1825		40.1758	120.107	37.1352	115.511	32.2855	98.2983	132.295	120.879	40.0058	42.4845	89.0539		38.2973	144.824	142.314	144.394	140.46	139.366	133.441	135.799	141.999	139.3	142.045
27.4545	57.9818	58.3133	36.0679	68.5681	61.2794	21.8307	59.4116	58.8322	65.8623	60.1437	66.4624		38.1959	115.724	38.1924	115.833	31.5415	99.1311	131.56	121.728	37.1504	37.5193	91.1171		38.2802	144.203	140.646	140.141	138.048	138.092	132.162	134.095	140.37	137.296	139.837
33.935	55.9172	55.1879	36.9738	66.2478	58.962	21.2592	58.4055	56.8301	64.0932	58.3746	64.1028		36.6232	116.796	34.0777	116.326	33.1461	99.9462	131.292	121.86	37.15	33.2382	91.2266		37.347	141.76	139.322	143.764	136.853	137.571	131.517	132.739	139.594	135.884	138.69
40.5497	118.959	130.32	162.666	149.287	130.013	163.666	57.1256	117.438	127.124	124.595	135.589		331.31	279.182	318.334	348.509	278.614	254.172	275.993	296.151	436.376	387.964	276.116		309.762	299.769	297.103	309.763	296.198	301.239	279.48	296.986	299.638	277.53	300.039
47.0627	112.699	121.166	148.382	137.732	127.746	150.222	56.872	122.134	134.823	123.958	140.329		307.18	278.913	292.265	344.081	262.166	246.571	287.86	291.009	400.517	351.863	270.191		270.607	301.45	299.458	316.894	303.025	298.642	274.815	292.362	305.674	310	294.426
53.5715	106.656	112.876	136.411	128.78	126.481	135.417	56.1298	119.84	135.193	121.588	137.822		280.808	274.97	258.388	338.806	248.736	243.564	290.551	284.678	369.031	330.1	261.775		236.989	293.572	293.049	313.017	299.543	289.223	267.582	280.808	299.673	311.75	281.182
60.2005	11.2507	7.7665	30.8512	14.8905	14.2152	13.6039	12.35	11.5998	16.7686	15.2305	12.2704		27.957	24.8673	19.7892	27.338	20.458	17.4947	29.6736	27.2942	26.6343	23.3303	19.2722		21.4874	25.9114	26.6145	31.1917	31.4014	32.9085	31.6147	30.222	33.2979	28.4506	38.0891
66.6826	12.7957	9.09841	31.8077	16.525	14.544	13.526	12.8221	13.1175	16.0933	14.7428	14.257		26.8136	25.7019	25.7205	29.6567	22.5777	19.5939	28.5906	26.6493	29.0264	26.1388	22.5771		24.7734	28.8507	29.4601	31.6754	30.3272	29.6514	28.0853	28.9644	29.376	27.8373	32.2307
73.1649	12.0388	9.80128	31.9878	17.4031	13.0296	12.6097	12.8815	12.8557	16.4461	14.1542	13.0152		26.1323	25.3095	27.0656	29.0833	23.0964	20.0252	27.446	26.8071	29.8046	26.5004	23.0848		25.839	29.1859	30.4282	31.8461	29.9708	29.6675	28.2104	30.0268	28.9566	27.6934	31.2496

[truncated: 1 more sheets: Figure 1n]
