# Supplementary material for: FOXO1 is a master regulator of memory programming in CAR T cells
Source: Nature. 2024 Apr 10;629(8010):211–8. doi: 10.1038/s41586-024-07300-8 (PMC11062920; doi:10.1038/s41586-024-07300-8)
Supplement: Supplementary file 7 — Source Data Fig. 2 [file 41586_2024_7300_MOESM7_ESM.xlsx]

## Sheet: Figure 2c
Fig 2c	GSVA using naïve (TN), progenitor exhausted (TPEX), and exhausted (TEX) T cell signatures from Andreatta et al													n = 3
GSVA score	TN				TPEX				TEX
tNGFR	1.76102	1.72489	1.78985		1.21029	1.17005	1.19077		1.87309	1.88775	1.92605
TCF1OE	1.60932	1.65328	1.62698		1.52315	1.42328	1.41753		1.8237	1.79794	1.83402
FOXO1OE	1.91442	1.91442	1.85765		0.978034	1.02722	1.06437		1.63277	1.6872	1.65582

## Sheet: Figure 2h
Fig 2h	Number of differentially accessible peaks compared to tNGFR
	TCF1OE	FOXO1OE
UP	2005	3121
DOWN	-1019	-2516

## Sheet: Figure 2i
Fig 2i	Enrichment of an early exhausted T cell chromatin accessibility signature based on ATAC-seq data from Satpathy et al														n = 3
GSVA score
tNGFR	4.44566	9.29168	5.60044
TCF1OE	-0.0683171	-2.95543	-4.17608
FOXO1OE	-2.1907	-4.68933	-6.51832
