# Supplementary material for: FOXO1 is a master regulator of memory programming in CAR T cells
Source: Nature. 2024 Apr 10;629(8010):211–8. doi: 10.1038/s41586-024-07300-8 (PMC11062920; doi:10.1038/s41586-024-07300-8)
Supplement: Supplementary file 8 — Source Data Fig. 3 [file 41586_2024_7300_MOESM8_ESM.xlsx]

## Sheet: Figure 3a
Fig 3a	Survival curve of CD19.28ζ CAR T cells infused into Nalm6 leukemia-bearing mice 7 days post-engraftment										Data are from 2 donors (n = 4-5 mice per condition)						Mock n = 10		tNGFR n = 9		TCF1OE n = 10		FOXO1OE n = 10		FOXO13A n = 10
	Days of survival post-tumor challenge with Nalm6 leukemia. 1 indicates death from tumor burden; 0 indicates mouse died from tumor-independent causes or was euthanized at the end of the experiment.
	Days post-CAR T	Mock	tNGFR	TCF1OE	FOXO1OE	FOXO13A
	-7
	0
	11	1	1
	11	1	1	1
	11	1	1	1
	11	1	1	1
	11	1	1	1
	11	1		1
	12	1	1	1
	12	1	1	1
	12			1	1
	13	1	1
	13	1
	14			1
	14			1
	14					1
	14					1
	15		1
	16					1
	16					1
	16					1
	17					1
	22				0
	27					1
	30					1
	31					1
	36				0
	37				1
	38				1	1
	39				1
	50				1
	50				1
	52				1
	55				1

## Sheet: Figure 3b and 3c
Fig 3b and 3c	Quantification of human CD45+ CAR T cells in peripheral blood								tNGFR n=5		TCF1OE n = 5		FOXO1OE n = 7		FOXO13A n = 3
	Days post-CAR T	tNGFR						TCF1OE						FOXO1OE									FOXO13A
	7	21.4826	6.22598	8.30296	3.90768	2.29393		15.6051	19.4444	14.8064	8.26911	14.4633		109.888	255.788	407.948	32.3022	549.746	123.164	155.371		24.9163	3.10045	6.18355
	15	11.1056	5.04829	8.13449	6.40312	8.25561		8.5761	7.33602	14.8112	11.861	2.23314		67.355	46.6118	72.4604	33.1811	24.1379	48.9209	46.9572		21.9661	86.5969	48.3751
	21	0.987167	0.658472	1.6269	1.11359	0.819259		1.08903	0.43153	0.488281	1.37918	0.223314		19.8296	16.0796	22.6002	14.7872	7.53176	17.1463	15.7776		10.2218	35.1496	20.3423
	28	3.76461	0.468691	0.42517				1.24657	0.622355	6.11838				36.2475	48.321	32.2688	77.0349	93.2073					10.4137	5.40958

## Sheet: Figure 3d
Fig 3d	Percent CD8+ CAR T cells by flow cytometry									tNGFR n = 5		TCF1OE n = 5		FOXO1OE n = 7		FOXO13A n = 3
	Days post-CAR T	tNGFR						TCF1OE						FOXO1OE								FOXO13A
	0	32.6281						33.781						41.7101								34.338
	7	43.4783	38.1579	43.5897	32.2034	30.7692		45.8333	36.875	42.5743	41.7476	37.8151		57.1966	58.6179	59.9529	52.3649	62.7171	54.7516	56.8693		52.1739	14.8148	36.5385
	15	9.30233	13.6364	20	17.3913	10		13.1148	6.52174	3.40909	11.9048	10		29.803	34.6392	35.6015	45.5556	32.0463	35.6608	34.2391		47.2362	41.1095	42.5974
	21	2.89855	15.7895	0	7.40741	0		7.31707	10	20.4918	8.33333	20		21.4286	42.3529	33.195	53.9326	34.6774	33.557	32.8467		27.5	28.3784	30.3922

## Sheet: Figure 3e
Fig 3e	Survival of mice after rechallenged with CD19+ or CD19- Nalm6 leukemia cells						n = 3-8 mice per group
	Days of survival post-tumor rechallenge with Nalm6 leukemia. 1 indicates death from tumor burden; 0 indicates mouse died from tumor-independent causes or was euthanized at the end of the experiment.
		Days post-rechallenge	tNGFR + Nalm6-CD19+	TCF1OE + Nalm6-CD19+	FOXO1OE + Nalm6-CD19+	FOXO1-3A + Nalm6-CD19+	tNGFR + Nalm6-CD19-	TCF1OE + Nalm6-CD19-	FOXO1OE + Nalm6-CD19-	FOXO1-3A + Nalm6-CD19-
		0
		15	1
		15		1
		16	1	1
		16							1
		17					1	1		1
		17					1	1
		20				1
		23							1
		29		1
		29		1
		34	1
		35	1				1	1	1	1
		35	1				1	1	1	1
		38				1
		41		1
		49		1	1
		56				1
		60			0	0
		60			0
		60			0
		60			0
		60	0		0
		60			0
		60			0

## Sheet: Figure 3h
Fig 3h	Survival curve of subcurative dose of tNGFR-purified CD19.28ζ CAR T cells infused into Nalm6 leukemia-bearing mice 7 days post-engraftment							n = 8-10 mice per group
	Days of survival post-tumor engraftment with Nalm6 leukemia. 1 indicates death from tumor burden; 0 indicates mouse died from tumor-independent causes or was euthanized at the end of the experiment.
	Days post-engraftment	Mock	tNGFR AAVS1	tNGFR TCF7KO	FOXO1OE AAVS1	FOXO1OE TCF7KO
	18	1	1	1	1
	18	1	1	1
	18		1	1
	18			1
	18			1
	18			1
	18			1
	19	1	1	1		1
	19	1	1
	19	1	1
	19	1
	19	1
	19	1
	20	1	1		1	1
	20	1	1		1	1
	20		1		1
	20		1
	50				1	1
	50				1
	60				1	1
	60				1
	68					0
	68					0
	68					0
