# Supplementary material for: FOXO1 is a master regulator of memory programming in CAR T cells
Source: Nature. 2024 Apr 10;629(8010):211–8. doi: 10.1038/s41586-024-07300-8 (PMC11062920; doi:10.1038/s41586-024-07300-8)
Supplement: Supplementary file 9 — Source Data Fig. 4 [file 41586_2024_7300_MOESM9_ESM.xlsx]

## Sheet: Figure 4a
Fig 4a	Tumor growth (leg area mm2) of individual mice treated with mock, tNGFR, or FOXO1OE cells. Combined temporal data from 3 donors (n = 11-18 mice per group)
	Days post-tumor engraftment	Mock												tNGFR																			FOXO1OE
	0	36.4	36.48	34.65	35.84	35.28	26.52	27.5	29.12	26				35.84	35.2	35.91	37.7	35.91	33.04	33.04	29.12												35.84	34.98	35.64	36.4	36.96	28.09	25.44	27.03
	1
	3										17.22	17.2										17.63	16.81	18	17.64	17.22	17.22	15.2	18.45	16.4	16.8										17.22	18.49	19.35	17.64	16.81	16.8	16.38	18.45	18.06
	4
	8
	10	75.75	102.3	84.46	97.2	85.02					16.8	27.73		37.05	42.78	36.48	37.62	35.64				39.76	31.2	35.99	30.16	33.55	23.2	35.38	33.6	16	18.4		37.05	37.8	36.85	40.12	41.4				25.85	28.08	42.9	37.82	27.5	39.06	26.88	28.09	31.92
	11
	13	125.55	150.48	129.05	125.12	103.75								41.4	44.73	43.4	40.8	42.7															41.4	43.4	41.4	44.02	44.1
	15						40.32	39.06	39.6	46.5									31.2	30.8	51.84																	22.36	24	35.75
	17	214.76	265.72	227.13	180.88	153.22					49.77	59.28		56.09	66.88	50.37	65.36	61.77				81.48	86.24	76	66	61.62	85.14	72.2	64.68	81.48	50.4		53.76	45.36	62.64	49.77	52.14				39.68	40.8	53.6	32.49	52.44	48.91	51.83	36	49.64
	18						69.7	56.16	48.99	62.64									52.14	56.21	63.18																	30.74	38.08	48.96
	20				234.24	176.54								81.9	92.15	80.51	95.23	79.68															51.59	53.82	64.61	63.91	59.5
	22						118.72	71.61	88.4	89									60.59	72.98	104.34																	48.84	43.4	74.82
	24										121.52	104		116.28	285.36	83.42	187.53	101.92				100.3	155.25	135.72	65.34	125.24	146.37	134.31	152.95	56.32	141.52		60.35	55.89	62.9	64.74	64.99				63	46.72	83.42	38.94	73.47	78.85	91.3	76.36	59.94
	25						195.64	114.68	131.76	161.28									104.76	150.08	159.72																	71.1	53.46	110.25
	26													222.94	320.1	134.47	194.48	161.66															103.68	58.93	82.84		80.51
	28										186	184.15										202.53	167.5	241.11	82.72	194.04	254.28	219	262.43	93.96	218.88
	29						217.56	190.28	185.9	191.4									141.6	160	202.5																	89	60.52	114.25	118.65	69.12	81.81	56.21	88.35	111.76	86.49	98.44	73.6
[truncated: 1 more columns]

## Sheet: Figure 4b
Fig 4b	Day 25-29 Tumor size (leg area mm2) n =17-18 mice per group
	tNGFR	FOXO1OE
	222.94	103.68
	320.1	58.93
	134.47	82.84
	194.48	80.51
	161.66	89
	141.6	60.52
	160	114.25
	202.5	118.65
	202.53	69.12
	167.5	81.81
	241.11	56.21
	82.72	88.35
	194.04	111.76
	254.28	86.49
	219	98.44
	262.43	73.6
	93.96	79.05
	218.88

## Sheet: Figure 4c
Fig 4c	Total tumor-infiltrating CAR T cells						(2 donors, n = 13 mice per group)
	tNGFR	FOXO1OE
	13200	26500
	4860	20100
	4060	17800
	9794.88	20728.7
	10160.2	25635.3
	11923.2	20016.6
	9007.4	30671.3
	4826.4	23983.4
	17947.6	33405.3
	3582.34	22765.6
	9388.65	14852.7
	11499.1	10131.4
	5876.91	24494.6

## Sheet: Figure 4d
Fig 4d	CD8:CD4 CAR TILs			(1 representative donor from 2 donors, n = 10 mice per group)
	tNGFR	FOXO1OE
	4.9453	6.61598
	2.86074	8.87331
	3.17804	4.27464
	5.58659	12.0588
	8.6336	3.91768
	2.12534	5.99734
	4.77085	7.17418
	4.27833	4.06094
	3.44244	9.9875
	3.70053	3.97034

## Sheet: Figure 4e
Fig 4e	IL-2 and IFNγ secretion after ex vivo stimulation with 143B							Two independent experiments; n = 13 mice per group
	IL-2 secretion (pg/mL)
	tNGFR	FOXO1OE
	1.34596	10.0642
	3.25609	6.66967
	0.160019	4.93943
	8.99197	28.3602
	24.7367	44.4349
	4.88179	47.7105
	12.9163	31.0316
	9.68608	11.8819
	IFNγ secretion (pg/mL)
	tNGFR	FOXO1OE
	15.7704	66.2137
	23.7858	299.012
	14.0622	37.162
	25.696	103.857
	119.838	156.463
	4.75625	253.438
	22.5615	89.4701
	14.1464	63.4448

## Sheet: Figure 4i
Fig 4i	TEFF, TRM, Bulk RNA FOXO1OE Signature
TEFF Signature			TRM Signature			Bulk RNA-Seq FOXO1OE Signature
tNGFR	FOXO1OE		tNGFR	FOXO1OE		tNGFR	FOXO1OE
-0.0031821	0.238368		0.0341147	-0.0682158		0.250139	0.442855
0.410274	-0.118369		-0.0040942	0.328691		0.512088	0.271138
0.630358	0.956714		0.289614	-0.0706481		0.565682	0.510287
0.347156	0.191309		0.126782	0.0376611		0.375951	0.564549
-0.492421	0.843066		0.0251163	0.0744365		0.203732	0.398335
-0.299492	0.294325		-0.116847	0.0312116		0.209503	0.479336
0.753545	0.509664		0.364682	0.217574		0.453547	0.377063
0.0235252	0.204673		-0.134081	-0.158798		0.302323	0.450314
0.266194	0.931284		0.126611	0.21356		0.452148	0.448135
0.401537	0.495123		-0.0091553	0.153631		0.443487	0.449537
0.672025	0.258496		0.00044336	0.189107		0.381123	0.53693
0.480619	0.224399		0.106075	0.110336		0.39468	0.512814
0.518905	0.253495		0.306936	0.139854		0.462522	0.591932
0.852229	0.236118		0.210687	-0.191832		0.543046	0.325425
0.310866	0.333023		-0.0827556	0.0990027		0.498105	0.439463
0.218316	0.64758		0.0417696	0.190294		0.289571	0.533606
-0.0603837	0.570251		-0.120437	0.127851		0.220423	0.425395
-0.14441	0.948255		-0.157463	0.629027		0.250766	0.472766
0.140603	-0.195466		-0.133767	-0.190505		0.377838	0.182692
-0.0374609	0.409728		0.0042144	0.292683		0.298042	0.425686
0.406472	0.611638		0.0902816	0.438637		0.377836	0.409563
-0.201159	0.379568		-0.212682	0.231968		0.113445	0.521877
0.572293	0.567969		0.251888	0.612815		0.592705	0.546432
0.124335	0.305311		0.208347	0.112142		0.46014	0.411154
0.259727	0.886149		0.362806	0.019261		0.374394	0.473586
0.587893	0.741883		0.151295	0.252338		0.388382	0.454977
0.351437	0.831961		-0.0357384	0.198469		0.40694	0.524624
-0.53344	0.210859		-0.237978	0.324918		0.0963035	0.484688
0.24943	0.670869		-0.115152	0.341396		0.371675	0.427269
0.41457	0.545423		0.459547	0.00534964		0.560924	0.437807
0.904861	0.736218		0.0639654	0.160281		0.43312	0.546327
-0.39733	0.643374		-0.173754	-0.120797		0.101101	0.428026
0.697478	0.66326		0.510632	0.172391		0.537299	0.335776
0.630736	0.227897		0.074418	0.128337		0.4667	0.394472
0.473336	-0.137965		-0.0905934	-0.0330751		0.580915	0.271761
-0.0292167	0.593421		-0.238036	0.200908		0.31575	0.512123
-0.222576	0.774184		-0.071786	-0.0388709		0.281853	0.468687
0.312969	0.61986		0.0589796	0.0565688		0.29968	0.584179
1.14683	1.03358		-0.17577	-0.0230481		0.37056	0.377294
-0.0850551	0.583637		-0.153481	0.213431		0.199897	0.421095
0.208836	1.47083		-0.175239	0.202359		0.338412	0.548422
0.767647	1.0081		0.14921	0.044992		0.330437	0.444587
0.375797	0.40021		-0.0546127	0.178424		0.407213	0.4116
0.171258	0.465601		0.0197652	0.0203934		0.324949	0.539892
0.778629	0.923923		0.221919	-0.088947		0.524555	0.408947
0.354729	0.433888		-0.0958699	0.32095		0.400867	0.456781
0.203214	0.100437		0.00481783	0.00217879		0.482931	0.35676
0.249063	0.540351		-0.0948056	0.12646		0.378735	0.45244
-0.228956	0.649285		0.0148373	0.154203		0.337646	0.467185
0.0444633	1.02513		-0.0211855	0.076243		0.33515	0.40653
0.175831	0.746853		-0.18782	0.0806343		0.317128	0.4926
0.272588	0.57431		-0.349473	-0.182041		0.358176	0.443633
0.318738	-0.180057		0.232945	-0.272275		0.478186	0.194398
0.516928	0.696912		-0.210692	0.247536		0.568975	0.519619
0.445646	0.694567		0.486034	0.0501947		0.380075	0.454323
-0.294675	0.725102		-0.199068	0.256083		0.2628	0.470219
0.067435	0.253234		0.0663532	-0.107695		0.33104	0.40664
0.256074	0.83094		-0.080665	0.0264389		0.405245	0.407511
0.256527	0.827013		0.470866	0.178491		0.417164	0.460633
0.60747	0.43605		0.206426	0.215886		0.434852	0.517796
-0.242224	0.468296		-0.25065	0.190367		0.171857	0.549802
0.098459	0.273584		0.0871159	0.375714		0.363461	0.389393
0.0848331	0.544483		0.182539	-0.168122		0.42349	0.324118
0.400342	0.370316		0.371814	0.362275		0.484376	0.569293
0.365781	0.467454		0.00217812	0.150246		0.471265	0.572145
0.42633	1.0444		0.0631683	0.109717		0.394594	0.524291
0.781533	0.183392		0.0583041	0.34754		0.434592	0.342843
0.541557	0.864335		0.0320655	0.0878158		0.311367	0.456339
-0.251774	0.887779		-0.0172567	0.204002		0.223872	0.478158
-0.268123	0.863651		-0.151514	0.0714797		0.191059	0.369669
-0.217594	1.07715		-0.0274954	0.249026		0.328682	0.482622
0.790934	0.559007		0.126043	0.0972767		0.515558	0.502294
0.490095	0.624291		0.0138934	0.315414		0.385141	0.471245
0.00198761	0.640761		-0.169394	0.223467		0.318346	0.49514
0.347527	-0.0474241		0.0529042	0.00276001		0.375275	0.412277
0.279341	0.114552		0.138525	-0.274196		0.467722	0.342662
0.0844739	0.746876		-0.184293	-0.031564		0.325614	0.339329
0.304366	1.02354		0.0215454	0.409872		0.42206	0.593518
0.210638	0.89517		-0.0637659	0.160954		0.41837	0.217672
0.718188	1.4046		0.446227	0.212562		0.526124	0.595148
0.250256	0.500934		-0.176775	-0.127943		0.373127	0.417642
0.514333	0.903002		0.363806	0.0376262		0.516891	0.521725
0.0623041	0.0211155		-0.170414	-0.0930851		0.26778	0.428106
0.70592	0.498309		0.352313	0.212006		0.551626	0.445806
0.175339	0.824252		0.266563	-0.0569969		0.384814	0.420687
0.233896	0.194938		0.105937	0.516808		0.271656	0.535761
0.103658	-0.0554924		0.280892	0.372874		0.405733	0.217843
-0.319645	0.165649		0.02672	0.207588		0.191399	0.626643
0.547691	0.483774		0.0330011	0.107312		0.432705	0.437185
0.270544	0.700332		-0.238676	0.0297521		0.169656	0.408524
0.208124	0.648435		0.452578	0.0660077		0.375112	0.445324
0.00922304	0.690978		0.0463297	0.490806		0.285147	0.482696
0.491587	0.775138		0.366835	0.134632		0.582844	0.579759
1.03311	0.960985		0.0420985	0.365886		0.48651	0.580138
0.521742	0.636489		0.0374165	0.656926		0.288806	0.542633
-0.352847	0.38057		-0.217667	0.113603		0.158012	0.443402
-0.122662	0.0821937		-0.24327	-0.0922299		0.264666	0.381649
0.170907	0.520681		0.00781856	0.158132		0.206744	0.457562
0.168399	0.284485		0.446703	0.322078		0.338159	0.464481
-0.107385	0.559669		-0.215131	0.154728		0.184059	0.476302
0.464578	0.61359		0.0162427	0.141548		0.51751	0.564319
-0.128768	0.946884		-0.0450666	0.307276		0.158133	0.625902
0.561403	1.30752		-0.120159	0.301002		0.384204	0.558192
-0.258903	0.463027		-0.226491	0.0256321		0.188837	0.507114
0.3592	-0.0992454		0.0797051	0.0131427		0.413527	0.455099
0.531597	0.976735		-0.115194	-0.039164		0.370058	0.461855
0.447999	0.353196		0.23124	-0.136349		0.460379	0.284572
0.492321	0.162672		-0.0451047	0.281462		0.423787	0.449615
0.748616	0.670613		0.36637	-0.144247		0.491204	0.440068
0.327999	0.64553		-0.0624302	0.27398		0.374618	0.529791
0.0366579	0.259234		-0.0780294	-0.0157933		0.384357	0.575615
0.296064	0.819056		0.16404	0.25697		0.501705	0.537967
0.229031	0.813761		0.317158	-0.0285684		0.339201	0.40866
0.906216	0.921738		-0.475403	-0.0645081		0.284066	0.473455
0.529399	0.774227		0.0578766	0.122258		0.40602	0.438545
0.513096	0.667484		0.282473	0.244922		0.378233	0.458006
0.652758	0.377814		-0.0466912	0.344692		0.612157	0.53583
0.498883	0.886545		0.123376	0.279251		0.48446	0.468786
-0.393487	0.646505		-0.277525	0.252604		0.251698	0.638414
0.657306	1.41591		0.28409	0.0648739		0.535041	0.496528
0.844395	0.883627		0.149978	0.429403		0.424466	0.531958
0.167838	0.79831		-0.0689691	-0.279585		0.355428	0.386174
-0.240099	0.74452		-0.248074	0.277761		0.389687	0.437633
-0.155004	0.239518		-0.0422175	-0.0253724		0.284221	0.335417
0.688911	0.895198		-0.115988	0.260743		0.479343	0.493946
0.467372	0.485377		0.208192	0.432235		0.339971	0.511503
0.129882	0.60589		0.07702	0.331779		0.337833	0.553798
0.930975	0.60639		0.149649	0.0673275		0.480778	0.445729
0.198249	-0.0258839		0.243	0.0782835		0.374428	0.461004
0.382298	0.327047		0.0342513	0.10849		0.532259	0.390122
0.30808	0.611362		0.017834	0.12198		0.374129	0.499585
0.0385466	0.579799		0.197326	0.219791		0.307631	0.608434
0.494697	0.409467		0.0939668	-0.151896		0.534714	0.38236
0.36391	0.188301		-0.184308	0.150063		0.419587	0.359679
0.314466	0.32409		1.08656e-05	-0.207298		0.328495	0.425015
0.22706	-0.095393		0.207062	-0.0064053		0.34898	0.29262
0.422826	-0.17978		-0.0302747	0.0309172		0.479219	0.337596
0.681166	0.176562		0.161929	0.0794809		0.324521	0.367394
0.409816	0.157985		0.183798	-0.0469779		0.338922	0.510559
0.529772	0.656774		0.0540028	-0.030262		0.456588	0.325808
0.291651	0.535015		0.55516	0.157447		0.501662	0.485025
0.528974	-0.141389		-0.0512151	-0.101685		0.359219	0.325331
-0.320136	0.379467		-0.252375	-0.0844477		0.196176	0.400041
-0.166746	0.522345		-0.168822	-0.156614		0.19338	0.408117
0.87391	0.684495		0.0560538	0.352932		0.46044	0.446106
0.274552	0.85608		0.00504636	0.110424		0.449531	0.511263
-0.0563664	0.653542		-0.203678	0.237156		0.196865	0.576603
-0.234285	0.632667		-0.048349	-0.239941		0.16545	0.27183
0.39034	0.547004		-0.109583	0.494856		0.431309	0.454242
0.541189	0.116234		0.088886	0.0977424		0.455549	0.447582
0.116434	0.409794		-0.322562	0.325448		0.210673	0.511616
-0.0180873	0.624963		0.0521661	0.537641		0.37927	0.503469
-0.186826	0.597538		0.0637595	-0.0055454		0.227296	0.458811
-0.108169	0.484928		0.393013	0.0454305		0.341478	0.555755
0.442571	0.227071		0.0956241	0.675226		0.51342	0.479429
0.492751	0.535627		-0.26491	0.228422		0.306343	0.628662
0.882313	0.621539		0.0314654	0.123204		0.356234	0.423625
-0.0848279	0.772857		-0.0624298	0.138336		0.295135	0.523053
0.713995	0.196748		0.320949	-0.27978		0.497263	0.384933
-0.438757	0.310059		-0.261004	0.0689628		0.208909	0.544491
0.799812	0.0982		0.0377252	-0.0563646		0.59979	0.394158
0.426417	0.614444		0.390349	0.51538		0.546819	0.510114
0.0987528	0.700189		-0.135408	-0.201511		0.359539	0.326317
0.203552	-0.239241		-0.143496	-0.160986		0.402811	0.175684
0.734614	0.152101		-0.0583842	0.135579		0.371072	0.614256
0.564838	0.141407		-0.0486463	0.545362		0.410458	0.45091
0.0512875	0.259175		-0.0842451	-0.165754		0.270318	0.388344
0.381505	0.177279		-0.113212	0.309888		0.389407	0.321468
0.216846	0.55492		-0.129357	0.0598154		0.233721	0.466409
0.474096	0.432917		0.566834	0.0717162		0.47545	0.56888
0.484552	0.666645		0.0509264	0.016668		0.394424	0.503116
0.41968	0.725977		-0.207417	0.324891		0.356838	0.502789
0.0992916	1.02429		-0.155425	0.169394		0.389072	0.302414
1.03392	0.475091		0.22421	0.270934		0.475889	0.481432
0.682814	0.757125		7.45632e-05	0.491686		0.517969	0.491901
0.257489	0.638876		-0.26521	0.046786		0.409213	0.522269
0.353115	0.388755		0.0292966	-0.0014059		0.33882	0.386055
0.0166722	0.481921		-0.29654	0.210541		0.430328	0.386198
-0.174509	0.623405		-0.408223	0.111472		0.179209	0.265073
-0.465021	0.654893		-0.0525269	-0.10529		0.0629167	0.357886
0.667369	0.110424		0.180951	0.409807		0.385843	0.417576
0.124383	0.246847		0.262713	0.186998		0.428507	0.490174
-0.0102987	0.653793		-0.0531109	0.440834		0.324467	0.617356
0.346913	0.487414		-0.0268589	-0.156499		0.393607	0.455964
0.445244	0.575378		0.222539	0.0925239		0.398345	0.505332
0.300436	0.477177		-0.109525	-0.0673763		0.348076	0.558215
0.150741	0.905454		0.212053	0.108484		0.364151	0.647543
-0.0845638	0.717717		-0.114725	0.303516		0.26082	0.627499
-0.110977	0.36577		-0.0527905	0.0538885		0.31151	0.318453
0.310975	0.38827		0.171892	0.265432		0.379714	0.459235
0.0204229	0.592494		0.203757	0.142876		0.356446	0.564506
0.248587	1.36848		0.0240849	0.428385		0.411557	0.517684
-0.165197	0.959474		-0.155667	0.221606		0.364878	0.512941
-0.143641	0.87267		-0.30942	0.157886		0.196561	0.504402
0.701621	0.362632		0.195008	0.377478		0.615274	0.601749
0.106912	0.885061		0.0174545	0.162858		0.311021	0.608808
0.452498	-0.175324		0.105816	-0.185151		0.527703	0.328946
0.765169	0.674367		0.0247955	0.368608		0.500121	0.552981
0.810393	0.365662		-0.116575	0.0201041		0.308958	0.383199
0.191669	1.00128		-0.0390051	0.237684		0.424085	0.527581
0.241691	1.04195		0.237177	0.00756097		0.466455	0.392574
0.27753	0.493425		-0.0221453	0.0280354		0.427105	0.472989
0.379427	0.60801		-0.139558	0.289703		0.267951	0.481943
0.258011	0.65693		-0.226767	-0.412951		0.421443	0.368639
0.35977	0.520162		0.0586566	0.269004		0.382628	0.549637
0.637858	0.251601		0.267077	-0.196432		0.658977	0.327214
0.0218009	0.789501		-0.0529295	0.326459		0.286469	0.684399
1.23077	0.420226		0.0111561	0.171157		0.561322	0.580052
-0.0354232	-0.468918		-0.0804313	-0.233952		0.33164	0.162127
-0.299217	0.435916		-0.149608	0.0464197		0.260165	0.474488
0.447789	0.395137		0.136993	0.20538		0.547309	0.444307
0.809245	0.689688		0.130976	0.185053		0.313989	0.553823
0.603913	0.471937		-0.144589	0.17491		0.290109	0.479852
0.118231	0.153877		0.0539395	0.0771753		0.439016	0.438084
0.710581	0.761723		0.172872	-0.299048		0.35899	0.414126
-0.266124	0.00060138		0.0206882	0.102842		0.269098	0.185734
-0.382001	0.202301		-0.235814	-0.166299		0.187525	0.11954
0.0410529	0.819894		-0.262174	0.297286		0.245405	0.557525
0.799253	1.02322		0.718137	0.150803		0.571505	0.432998
0.369042	0.362864		0.155678	-0.150137		0.457602	0.514009
-0.284543	-0.0431023		-0.184698	-0.104236		0.294568	0.37101
0.262612	0.717695		-0.365992	0.174099		0.326485	0.580799
0.871169	0.315626		0.220334	0.20831		0.491715	0.24676
0.2911	0.635604		-0.19688	0.200515		0.367307	0.45922
-0.197553	0.232443		-0.123671	0.0121023		0.128521	0.459823
-0.129283	1.39261		-0.221701	0.420408		0.204613	0.595507
0.474768	0.569997		0.425091	0.205883		0.342228	0.468311
-0.0331415	0.156048		-0.0708682	0.128366		0.2726	0.518455
0.424329	0.70982		-0.168191	0.308126		0.305463	0.590324
-0.0664801	0.8607		-0.160914	0.369129		0.356623	0.483648
0.482141	0.236143		0.16604	0.240611		0.497881	0.451288
-0.080896	0.550449		-0.298913	0.201279		0.326531	0.484433
0.0607925	0.169219		0.0113612	-0.125916		0.383789	0.386257
0.402758	0.989524		-0.0586576	0.127346		0.390672	0.579362
0.685933	0.119915		-0.0393173	-0.0783005		0.424637	0.29476
0.389812	0.412867		-0.104346	0.147471		0.527163	0.400205
0.905477	0.233226		0.57049	-0.0633851		0.557324	0.310805
0.42696	1.05822		0.149077	0.287844		0.389011	0.514557
0.201986	0.562708		0.0314785	0.100346		0.423333	0.45923
-0.074619	0.350989		-0.121669	0.145425		0.291479	0.303898
0.723591	0.111028		0.0173368	0.230332		0.273177	0.428755
0.277242	0.821255		-0.252767	0.360446		0.245282	0.505583
0.431596	0.673886		0.242338	0.27406		0.432311	0.499427
0.496192	0.57772		0.330871	-0.0546141		0.366985	0.476878
-0.0400594	0.821258		-0.262758	0.31095		0.330244	0.389629
0.579639	0.73499		0.203582	0.12069		0.523165	0.408146
0.0121231	0.516421		-0.0178914	-0.155379		0.373249	0.410186
0.388286	0.689684		-0.066652	-0.236811		0.523548	0.367201
0.00473653	0.52871		-0.0540979	0.241458		0.233371	0.483736
0.233286	0.660775		0.335836	0.0638245		0.362059	0.347887
-0.252463	0.98536		-0.0917268	0.169577		0.213928	0.598721
0.18589	0.866949		0.146514	0.299838		0.522194	0.540794
0.312014	0.92579		0.136091	0.198203		0.415205	0.580527
1.22909	0.580981		0.433505	0.241704		0.419141	0.473939
0.595099	0.603617		0.486416	0.191185		0.457136	0.439079
0.263624	1.28488		0.028639	0.498126		0.218071	0.534163
0.285388	0.652122		-0.0050059	0.0600053		0.496116	0.497527
0.354671	0.243376		0.00853025	-0.031801		0.355639	0.40867
0.240609	0.352188		0.496841	0.575924		0.554115	0.608999
0.294716	0.895754		-0.237432	-0.111622		0.362471	0.385072
0.438734	0.0972807		-0.198646	-0.228694		0.45204	0.255474
0.632271	0.506717		0.0363201	0.470573		0.468218	0.539536
-0.168631	0.759353		-0.209631	0.0324505		0.114302	0.453158
0.601841	0.444913		-0.0286066	0.0263354		0.414692	0.629666
0.621823	1.15941		0.236251	-0.0245424		0.455546	0.402878
0.464393	0.613924		0.124015	0.182953		0.415937	0.368018
0.413122	0.427066		0.149915	0.0898711		0.483383	0.313596
0.728052	-0.072622		0.47311	-0.0199955		0.56044	0.268238
0.619683	0.482044		-0.233729	0.212309		0.332262	0.590549
0.497122	0.338123		0.0833404	-0.167595		0.362041	0.313126
0.546959	0.763884		0.430367	0.290353		0.532104	0.549
0.32536	0.415672		0.222594	0.286651		0.430669	0.467586
0.450512	0.983293		-0.148282	0.527979		0.383513	0.563836
0.555343	0.898824		0.22197	0.0732472		0.312282	0.451039
0.176458	0.322759		0.0731464	0.198039		0.267989	0.401906
-0.179098	0.41737		-0.06401	0.172504		0.247011	0.576273
0.554221	0.0206769		0.19482	0.116818		0.494897	0.180457
0.137499	0.357045		0.0376227	0.0839144		0.366564	0.412985
0.0846835	0.312572		0.162831	0.0270829		0.331181	0.502946
-0.047399	0.57757		0.092371	-0.167765		0.31515	0.370916
-0.39588	0.642315		-0.320674	0.122212		0.252005	0.264489
0.15334	0.122751		0.0358921	0.0208019		0.310425	0.359419
0.179	0.238085		-0.103957	0.462666		0.372261	0.403998
0.689316	0.905589		0.122889	0.301394		0.536288	0.502832
0.497107	-0.0866283		-0.23709	-0.097512		0.532486	0.195827
0.71024	0.22287		-0.0605524	-0.0218157		0.440046	0.411785
0.0829022	0.425373		-0.224424	0.0653844		0.425366	0.463252
0.411934	0.428986		0.15131	0.0747638		0.373414	0.462758
0.254513	0.723682		0.225082	-0.267047		0.501932	0.356144
0.935052	1.0006		0.234762	0.18592		0.583653	0.467272
0.213649	0.4493		0.270512	-0.0921145		0.425669	0.499749
0.34949	0.385199		0.0415458	0.0304326		0.394586	0.415491
-0.194167	0.717071		0.0692833	0.0541421		0.246389	0.450645
0.0894236	0.454554		-0.0118994	-0.0420703		0.281715	0.359135
0.243306	0.338274		0.0219523	-0.0515876		0.481836	0.663782
0.103763	0.640873		-0.0501798	0.138845		0.407735	0.362295
0.633065	0.248281		0.215951	-0.20258		0.38639	0.444227
-0.0132538	1.01985		0.0519692	0.327212		0.359241	0.58053
-0.31149	0.438377		-0.0095595	0.377689		0.104134	0.346101
-0.0144158	0.815252		-0.191728	0.114108		0.16258	0.493707
0.458505	0.261916		0.275876	0.015811		0.507	0.503727
0.332892	0.51794		-0.197793	0.0708601		0.433417	0.467137
0.42631	0.712388		-0.214216	0.358728		0.27375	0.425101
0.940046	0.393264		-0.0452408	-0.0432841		0.604622	0.396423
0.362862	0.414581		0.286933	-0.104659		0.402633	0.333563
0.229059	0.211543		0.0346213	-0.0018037		0.460727	0.413723
0.320038	-0.180236		0.189424	-0.0637591		0.494136	0.210736
-0.240502	0.932002		-0.316164	0.127168		0.258424	0.363309
0.613687	0.648855		0.0459722	-0.0797975		0.515862	0.451601
0.431695	0.214256		0.144081	0.253495		0.357972	0.427056
0.0497454	0.444392		0.327434	0.169478		0.528719	0.46923
-0.228119	0.405203		-0.20936	-0.178495		0.254571	0.50913
0.274694	-0.124615		-0.0032099	-0.0459306		0.465817	0.224845
0.179677	0.53149		-0.0055889	0.0507101		0.347313	0.470783
0.468694	0.644202		0.0298022	0.22502		0.409487	0.514007
0.286055	0.236557		0.51069	0.105773		0.462113	0.433339
0.879766	0.293972		0.170118	0.173534		0.355208	0.452817
0.0230436	0.743016		-0.0832331	0.025906		0.117286	0.528341
0.496199	0.284426		-0.078159	0.127975		0.351171	0.379547
0.52112	1.03765		0.0434489	0.108066		0.46184	0.594001
0.801772	0.693705		-0.114054	0.515171		0.248167	0.763363
0.526613	0.417796		-0.0519162	0.316748		0.326271	0.532887
0.494966	1.09178		-0.0535478	-0.0923683		0.254243	0.477673
0.769825	0.0895117		0.390954	0.347804		0.49265	0.535105
-0.0454198	0.706815		-0.327285	0.0101627		0.214205	0.500706
0.379797	-0.295226		0.0444612	-0.260867		0.229426	0.0645026
0.201192	1.00951		-0.0905503	0.316029		0.200718	0.573249
0.418718	0.469384		-0.110207	0.364632		0.435451	0.476378
0.301192	1.15346		-0.157116	0.171774		0.354077	0.600866
0.54576	0.389444		0.0824922	-0.103435		0.517163	0.510057
0.261642	0.548364		-0.0454739	0.0279362		0.422433	0.48652
0.0969069	0.986714		-0.0343991	-0.0123992		0.194372	0.563397
-0.0548459	1.07862		-0.130432	-0.0112733		0.343205	0.475524
0.0233982	0.82253		0.132814	0.0595547		0.372898	0.472758
0.379354	-0.117164		0.384445	-0.0282895		0.424125	0.550979
0.0795643	0.29999		-0.120901	0.110058		0.337951	0.457424
0.262341	0.231527		-0.122012	-0.12515		0.275939	0.426905
0.587825	0.99737		0.19584	0.60774		0.45526	0.528468
0.695407	0.0642757		0.134239	0.043544		0.447037	0.375383
0.599906	0.645052		0.325183	0.0548962		0.565492	0.407962
0.533438	0.765597		0.290489	-0.187526		0.501917	0.53606
0.672076	0.700866		0.246162	0.579557		0.539356	0.451026
0.318127	0.0929806		-0.187977	-0.0621894		0.421331	0.438587
0.778151	1.19419		0.160582	0.216794		0.531611	0.613205
0.793253	0.555102		-0.250773	0.227598		0.320715	0.576389
0.156032	0.357729		0.194694	0.0573155		0.603316	0.574721
0.160951	0.226328		-0.223047	-0.0817115		0.31675	0.392473
-0.205665	0.446815		-0.0129558	0.438421		0.286514	0.397049
0.976405	0.0112455		0.286717	0.230737		0.42421	0.416284
0.440709	0.629641		0.330516	0.189019		0.394801	0.485976
0.320908	0.82276		-0.0556463	0.20587		0.362643	0.60311
0.15091	0.16624		0.204103	-0.0969041		0.351691	0.498488
0.535786	0.599338		-0.0101267	0.325732		0.343091	0.525145
0.0101478	0.557401		-0.0066874	0.0328862		0.357305	0.459744
0.122652	0.923555		0.228314	0.0448522		0.403892	0.557761
0.581579	0.719901		0.0850264	0.00160145		0.45941	0.329842
-0.292557	0.558258		-0.302788	0.0396932		0.296416	0.526605
-0.0652213	0.191952		-0.245626	0.247087		0.220147	0.508122
0.686863	0.837358		0.365129	0.28735		0.413792	0.533055
0.292815	0.532588		-0.0893325	0.138808		0.353802	0.443353
0.153407	-0.0058995		-0.148453	0.021151		0.271546	0.390752
0.399385	0.379928		0.0106546	0.212697		0.338447	0.415206
0.00612033	0.680463		-0.0012341	0.112316		0.319519	0.470909
-0.223211	0.815758		-0.190645	0.172026		0.270702	0.529253
0.305148	0.58523		0.101949	-0.0093671		0.35679	0.451563
-0.027403	0.794096		-0.0996501	0.0736693		0.367683	0.555363
0.790125	0.575855		0.18327	-0.20972		0.384963	0.426761
0.847835	0.0631295		0.224269	0.104791		0.552912	0.433186
-0.108596	0.722856		-0.0456248	0.332118		0.297445	0.259672
0.789018	0.12052		-0.10344	-0.0608435		0.402947	0.324698
-0.642851	0.176434		-0.321439	0.189835		0.108614	0.503994
0.177862	0.145141		0.284932	0.0219339		0.447072	0.290571
0.298594	0.464968		0.0866954	0.617978		0.397101	0.515166
0.0333781	0.609098		-0.283522	-0.162863		0.0164935	0.407215
-0.172401	0.490355		-0.295357	0.192526		0.192376	0.398446
0.262561	0.539775		-0.18994	0.249346		0.363134	0.497265
0.126759	0.468493		0.0549803	0.451984		0.338307	0.508006
-0.232837	0.558653		-0.186849	0.217243		0.264007	0.4897
0.785783	0.183011		0.242501	0.482463		0.448292	0.46098
0.193446	-0.0403235		-0.07852	0.090088		0.395585	0.366964
0.194292	0.324743		0.139385	0.159839		0.386358	0.346741
0.266021	0.445394		-0.0822245	0.186448		0.350751	0.54652
0.820891	0.382633		0.0908078	0.366691		0.437889	0.447838
0.494558	0.814155		0.114088	0.117467		0.57049	0.50946
0.324278	-0.0767365		0.126032	-0.051037		0.376119	0.193195
0.182352	0.714072		0.17956	0.167341		0.443214	0.447374
-0.267557	-0.0873104		0.0645716	0.3594		0.439878	0.304413
0.142898	0.719486		0.13041	-0.0581182		0.395982	0.570926
-0.157605	0.436658		0.280917	0.140751		0.253104	0.53453
-0.0757633	0.620398		-0.231252	0.0531178		0.295619	0.570447
0.179271	0.0544091		0.13575	0.0390368		0.462826	0.408139
0.0144145	0.455708		0.398455	0.272206		0.369089	0.41767
0.407657	0.715587		0.0938595	0.420894		0.588318	0.549156
0.308263	0.0341944		-0.0752381	0.0533267		0.384437	0.310294
0.625225	0.395303		0.557324	0.187742		0.465344	0.469631
0.561576	0.488072		-0.114557	0.461735		0.391357	0.419123
-0.0086375	0.139692		-0.0767502	-0.0032101		0.257538	0.488791
0.467113	0.281867		0.00235205	0.459298		0.580517	0.540534
0.466077	0.221185		-0.0490956	-0.165353		0.415953	0.355151
-0.235725	0.823838		0.358873	0.0126727		0.0972326	0.370684
1.03939	0.482035		0.330684	0.21826		0.542942	0.491772
0.405155	0.22672		0.223365	0.0001585		0.53384	0.49244
-0.0848502	-0.212199		0.137163	0.31503		0.388202	0.0317712
0.302256	0.394853		-0.0285571	0.148875		0.439319	0.397502
-0.192443	0.190965		-0.121225	0.177564		0.20601	0.504616
0.49597	0.634229		-0.148974	0.0128847		0.331292	0.438546
0.0524899	0.351861		-0.0872688	-0.0002609		0.351801	0.452406
0.420536	0.667348		0.164718	-0.185065		0.564541	0.518093
0.385726	0.411292		-0.110949	0.350659		0.468167	0.502258
0.380259	1.08258		-0.0672031	0.189575		0.557585	0.43683
0.312656	0.362561		-0.151077	0.142006		0.333707	0.340462
0.569015	0.587789		0.063606	0.209002		0.483919	0.526309
-0.14667	0.200827		-0.130651	-0.184599		0.297008	0.391326
0.503825	0.448332		0.036377	0.420153		0.519189	0.326566
0.470981	0.465504		0.0267311	0.00407486		0.35919	0.456073
0.634811	-0.194238		0.0190907	-0.0728437		0.463838	0.180184
0.331289	0.873404		0.0273556	-0.045895		0.254502	0.501267
0.561028	0.517884		-0.0234812	0.153081		0.258133	0.487847
0.64592	0.724568		0.494997	-0.153006		0.590108	0.415201
-0.210887	0.145836		-0.1954	0.0501068		0.116917	0.372662
-0.222852	0.707226		0.0280823	0.366897		0.218613	0.592544
0.140923	0.569079		0.243743	0.366518		0.402398	0.40877
0.178588	0.365304		-0.0910027	-0.117685		0.131265	0.384066
0.667378	0.446182		-0.283224	0.211309		0.430087	0.496767
-0.107677	0.94289		-0.300659	0.0404031		0.325892	0.409645
0.279145	0.600507		-0.0609996	-0.140163		0.390117	0.312096
0.665759	0.5614		0.370239	-0.0102402		0.509853	0.580633
0.0708841	0.679246		0.14576	0.380749		0.341789	0.584044
0.330774	0.880246		-0.183352	0.0413887		0.300999	0.388703
0.0269129	0.0897916		0.157997	-0.249797		0.310445	0.442789
0.364616	0.662547		-0.0437939	-0.127198		0.347958	0.54365
0.345494	0.925044		0.156526	0.295825		0.455792	0.562701
0.307281	0.870035		0.400076	0.229097		0.46478	0.266864
0.457885	0.772742		0.105389	0.197757		0.406608	0.525805
0.411609	0.319453		0.107171	0.323062		0.3998	0.564935
0.29022	0.498681		-0.0056782	0.12612		0.398634	0.443238
-0.104018	0.554958		0.117705	0.624705		0.134599	0.577154
0.508509	-0.153419		0.111293	-0.221814		0.370534	0.279626
0.384031	0.480177		0.0883762	0.0172955		0.43221	0.547968
0.7058	0.476262		0.0666629	0.0509225		0.468688	0.498384
0.145182	0.443676		-0.0422061	-0.187211		0.335445	0.370263
-0.0639938	0.784407		-0.202751	0.122094		0.23108	0.380091
0.330035	0.49046		-0.0439031	-0.0379749		0.448222	0.474051
0.232031	0.263976		0.118203	0.328276		0.403649	0.417407
0.0162007	0.630071		-0.115085	-0.0262967		0.362574	0.493814
0.415327	0.767497		-0.165211	0.302235		0.199723	0.465479
0.478657	0.601513		-0.0543072	0.162467		0.435898	0.37905
0.12167	0.74341		0.133779	0.537429		0.212256	0.445235
-0.166955	0.55893		0.0484462	-0.0027762		0.244774	0.253868
0.571329	0.990509		0.278727	0.115795		0.503681	0.386816
-0.169742	0.0807806		-0.242574	-0.0138502		0.32088	0.470173
0.322717	-0.125584		0.565436	-0.143473		0.49018	0.28128
0.338824	0.0837832		-0.0406068	0.230727		0.439257	0.34058
0.711075	0.00493677		0.528583	-0.294506		0.529976	0.439501
0.357682	0.725787		0.0404738	0.10517		0.359429	0.444464
0.373935	0.0986562		0.111006	-0.257973		0.282264	0.300882
-0.391068	1.67806		-0.190925	0.189463		0.282352	0.365959
0.2181	-0.0939424		-0.017954	-0.0131993		0.297792	0.41952
0.486308	0.506359		-0.143979	0.14138		0.452826	0.513748
0.742474	0.318422		0.0732433	-0.0119835		0.440421	0.481721
0.615435	-0.156351		0.0783487	-0.20544		0.503793	0.238122
0.40234	0.198291		0.234907	-0.0618356		0.607284	0.384175
-0.198871	0.702603		-0.085795	0.0867864		0.151853	0.582464
-0.100772	0.025978		-0.078115	0.265105		0.275	0.337171
0.600725	0.213716		0.189735	-0.0619866		0.546431	0.373304
0.84249	0.744353		0.168352	0.13554		0.557689	0.551004
-0.0829845	0.279967		-0.0379995	0.232134		0.282451	0.343521
0.3826	0.7304		-0.0015574	0.342339		0.451821	0.414685
0.970655	0.00070985		0.301391	-0.063183		0.517506	0.424748
0.108614	0.0714587		0.0915147	0.118793		0.399682	0.438801
-0.263325	0.78899		0.0627132	0.272122		0.351466	0.426931
0.633885	1.02288		-0.0441968	-0.0506389		0.326067	0.453169
0.529373	0.387823		0.189302	0.166327		0.533961	0.432198
-0.100324	0.711306		-0.0957792	0.277294		0.204762	0.54367
1.03951	0.376442		0.0217622	0.0974363		0.496621	0.44098
0.265753	0.589178		0.166685	0.21325		0.26455	0.562779
0.491523	0.106148		0.246262	0.029895		0.494818	0.49325
-0.0139372	0.538578		-0.272435	0.339735		0.229887	0.469071
0.328047	0.431685		0.381092	0.179178		0.492633	0.473854
0.391761	0.445187		0.0346411	0.313027		0.401834	0.470098
0.0455073	0.674788		-0.2083	0.136468		0.400468	0.497499
0.45611	0.538985		-0.147116	0.119789		0.222411	0.599788
0.294787	0.466755		-0.196448	-0.0343382		0.310915	0.535977
0.069763	0.217978		0.105614	-0.0783789		0.266253	0.299218
0.824659	0.566889		0.0389054	0.188402		0.488366	0.551049
-0.14928	0.686745		0.00295938	-0.0750229		0.0920691	0.400016
0.0979146	0.453591		0.0124584	0.00752047		0.282437	0.131038
0.381174	0.197055		0.140313	0.0195122		0.486524	0.469339
0.449541	0.643987		-0.028895	0.218433		0.356247	0.464519
-0.349206	0.220775		0.137476	-0.0717535		0.219476	0.450812
0.52895	0.348346		0.306908	0.0831285		0.418766	0.477674
0.504952	0.165277		-0.115239	-0.146395		0.312561	0.382893
0.68883	0.516683		0.0573184	0.0197212		0.457674	0.325219
0.257802	0.0270003		0.186883	0.0236512		0.313761	0.415732
-0.498245	0.412176		-0.306916	0.0874645		0.153258	0.471777
0.58302	-0.0203577		0.160266	-0.0002597		0.498946	0.35809
-0.0443605	0.348805		-0.331473	0.0957228		0.271078	0.539614
0.610963	0.706426		0.0664731	0.393583		0.513362	0.411417
0.0607136	0.855031		-0.202483	-0.223145		0.243228	0.276519
0.103244	0.593148		-0.105903	0.00998022		0.42712	0.485639
0.100233	0.707338		-0.0868279	0.392959		0.371243	0.43822
0.666309	0.382216		0.642998	-0.0403801		0.456177	0.366883
0.457502	0.547588		0.0131687	0.323276		0.384406	0.415116
0.0773152	0.290606		0.37058	0.497542		0.359775	0.555554
0.151015	-0.0198462		0.0957604	0.0235419		0.331926	0.376716
0.0147283	0.557318		-0.141711	0.224628		0.234834	0.52986
0.493925	0.780955		0.0408323	0.284623		0.392131	0.456039
0.258508	0.881355		0.0619307	0.0862624		0.467722	0.584492
0.517235	0.50948		-0.14856	0.149363		0.225261	0.498707
0.00131112	0.411571		-0.330531	-0.0175079		0.0644419	0.394137
0.655846	0.123743		0.411106	-0.0683292		0.458294	0.384036
0.204506	0.492087		-0.17143	-0.0428836		0.4188	0.395562
-0.213439	0.218014		0.161401	0.209826		0.327872	0.561863
-0.275427	0.55372		-0.264985	-0.10737		0.2242	0.520558
-0.0733335	0.563616		-0.142981	0.0662183		0.287326	0.455028
-0.266178	0.687741		-0.259589	0.118678		0.223939	0.552394
0.655695	0.423429		0.234913	0.416612		0.360567	0.5197
0.514259	0.241177		0.16593	-0.0580918		0.409686	0.367461
1.19351	0.679753		0.0520028	0.204051		0.561006	0.569063
-0.359723	0.872599		-0.0688816	0.168417		0.262699	0.465901
0.60919	0.296714		0.349319	-0.0489204		0.512913	0.399219
0.177731	0.509199		0.0325081	-0.0016627		0.439311	0.42292
0.159067	0.934516		0.020172	0.128624		0.322708	0.558087
0.168709	0.201994		0.0708234	0.138993		0.368624	0.482811
0.474737	0.630554		-0.0375722	0.0291327		0.565233	0.501376
0.456425	0.397473		0.306377	0.538199		0.36913	0.533828
0.33674	0.381621		0.0444523	0.509826		0.41938	0.621608
0.275086	0.792407		0.33484	-0.0788581		0.137729	0.382267
-0.0042807	0.271393		0.00312785	-0.0753608		0.42301	0.488167
0.0621561	0.619517		0.0597666	0.130458		0.390444	0.441146
0.0253669	0.506452		0.0889293	0.0483719		0.32056	0.355816
0.582555	0.0541277		0.0890861	-0.246569		0.357149	0.219752
0.278133	0.499667		-0.0106583	0.242938		0.524016	0.492772
0.109187	0.668255		-0.115159	0.0545933		0.390338	0.237993
0.180588	0.922064		-0.0681938	-0.0880363		0.389049	0.50674
0.303226	0.796578		0.389064	0.395482		0.461845	0.416837
0.459474	0.717895		0.106927	0.296616		0.402774	0.490448
0.220891	0.381271		-0.0649774	-0.0715587		0.141538	0.557797
0.684108	0.524312		0.132518	-0.0593098		0.404237	0.421275
0.380348	0.217256		0.0505281	0.253132		0.462994	0.463038
0.289612	1.38007		-0.148294	0.067183		0.388175	0.452032
0.366323	-0.268014		0.276642	-0.0316015		0.435605	0.374604
0.816597	0.568909		-0.102557	0.138512		0.384793	0.23945
0.185757	0.424591		-0.0472095	0.297077		0.403315	0.501331
0.329422	0.828895		-0.114721	0.163303		0.380203	0.639259
1.0044	0.88523		0.221201	0.0640244		0.515698	0.483218
-0.340113	1.17393		-0.0162747	0.189603		0.324922	0.558465
0.351977	0.633068		0.0134357	0.292935		0.475132	0.515255
0.36939	0.360174		0.078957	0.010343		0.365784	0.390922
0.213592	0.901585		-0.0936166	0.125994		0.331733	0.506819
0.430823	0.288475		-0.195529	0.187344		0.7059	0.36486
0.319844	0.497688		0.483954	0.136123		0.491615	0.592854
0.0530094	-0.0943961		-0.0404964	-0.0094926		0.377556	0.197816
0.0146599	-0.28964		0.190717	0.0813351		0.312926	0.140367
0.421073	0.357608		0.43476	0.116799		0.544146	0.539181
0.375412	0.303146		-0.092896	0.079576		0.375783	0.468336
0.78443	0.11967		0.328743	-0.0893992		0.482867	0.480012
0.174982	-0.148608		-0.106606	0.227207		0.337734	0.209231
-0.238559	-0.123756		-0.124533	-0.125443		0.124995	0.41132
0.628516	0.460025		-0.193145	0.406966		0.319912	0.516273
-0.383132	0.746658		-0.27499	0.512452		0.25067	0.520305
0.431242	0.310552		0.350231	0.216821		0.442644	0.565097
0.551402	-0.178327		0.205865	0.13716		0.360611	0.30142
1.22012	0.791038		0.240286	-0.0475348		0.534832	0.459734
0.737553	0.81018		-0.133582	-0.0419515		0.274144	0.387841
0.506835	0.598261		0.30397	0.658886		0.688208	0.561306
0.28758	0.497011		0.150557	0.242182		0.532522	0.447295
0.456987	1.59511		0.252507	0.279414		0.362454	0.574495
0.170615	0.636461		-0.113326	-0.278366		0.192248	0.354197
0.912719	0.692773		0.149566	0.265425		0.559652	0.539339
0.107325	0.403952		-0.340606	0.306917		0.308481	0.490793
0.139853	0.808583		-0.233353	-0.138725		0.326931	0.444541
-0.011954	0.687322		0.146496	0.254866		0.433479	0.580192
-0.566432	1.22035		-0.279752	0.352475		0.202345	0.498768
-0.109512	0.0677538		-0.226161	-0.0820939		0.342876	0.409194
0.148232	0.65775		0.0230863	0.212075		0.325859	0.48077
0.609202	0.434265		0.182233	0.0883454		0.481428	0.540101
-0.375775	0.315021		-0.0571797	0.00152405		0.0803847	0.30505
0.437731	0.550225		-0.281592	0.525782		0.148662	0.575845
0.828784	0.628274		0.0142585	0.0354472		0.350188	0.500047
0.199251	0.990778		-0.0858068	0.194989		0.299193	0.459276
0.269851	0.497321		0.238451	0.387256		0.44319	0.551409
0.200437	0.599094		0.118348	-0.132225		0.488973	0.436629
0.897366	0.393983		0.0734179	0.200907		0.41326	0.432751
0.664295	0.134536		0.153454	0.194518		0.49505	0.555197
0.452722	0.495563		-0.0442174	0.508566		0.357878	0.479754
0.769539	0.966167		0.271983	0.259397		0.497262	0.499153
0.210346	0.698051		-0.0754051	0.281527		0.467921	0.461906
1.38047	0.475129		0.309206	0.237936		0.371051	0.519042
0.195602	0.0207693		-0.136467	0.114375		0.36965	0.547687
0.103805	0.717711		0.125016	0.278256		0.403878	0.539671
0.0748785	0.494675		-0.0789617	-0.0117922		0.260627	0.38879
-0.250113	0.438177		-0.204544	0.226162		0.186553	0.446355
-0.244711	0.640199		0.161634	0.220368		0.183934	0.577602
0.130566	0.687179		-0.252963	0.360503		0.380359	0.523191
0.374396	0.445689		-0.12145	0.266297		0.423654	0.546865
0.0497466	0.573354		-0.135743	0.110807		0.351312	0.42764
0.202422	0.348298		0.269965	0.0404713		0.482179	0.439695
-0.0866161	0.962906		-0.12116	0.0019484		0.297602	0.518435
0.363088	-0.0114735		-0.0067087	0.459318		0.427557	0.508329
0.377662	0.435102		-0.0214097	-0.095055		0.55251	0.359243
0.596146	0.958068		0.231312	-0.106015		0.459399	0.385953
-0.403995	-0.0356012		-0.307203	-0.125362		0.143797	0.231225
0.473554	1.09128		0.114626	0.436031		0.401849	0.607524
0.548918	0.356947		0.103228	0.137725		0.475058	0.307251
-0.105812	1.10984		-0.315233	0.298906		0.304116	0.660482
0.206521	0.873002		0.38893	0.0193391		0.295278	0.505394
0.182316	1.22778		0.173242	0.204435		0.262544	0.424646
-0.134511	0.468178		0.31167	0.0905966		0.435064	0.497777
0.211355	0.676606		-0.0185706	0.161088		0.432896	0.31934
0.276396	0.289849		0.00134405	0.145228		0.320341	0.537656
-0.175456	0.526942		0.0350533	-0.0327443		0.356361	0.325152
0.355853	0.668552		0.292418	0.472043		0.360864	0.650315
0.209963	1.31218		0.150373	0.265079		0.432695	0.652397
1.0273	0.682196		-0.0601404	-0.0686954		0.378001	0.442785
-0.0071277	0.786711		0.0708375	0.128997		0.25473	0.569683
0.0309656	0.473249		0.0647332	0.120409		0.42286	0.379383
0.394096	0.577168		0.0890197	0.225518		0.389003	0.522508
0.733904	0.784971		-0.0548771	0.26068		0.39246	0.507535
0.0704796	0.451996		-0.191579	0.234564		0.185434	0.470112
0.384436	0.612374		0.0199781	0.159094		0.38296	0.452254
-0.290172	0.303233		0.0107347	0.0824496		0.306335	0.543988
0.164874	0.682476		0.177134	-0.100228		0.514111	0.582578
0.415054	0.89674		0.00855277	0.152474		0.331521	0.513398
0.557664	0.230954		0.219611	0.157623		0.41417	0.411201
0.545739	0.0126701		-0.0470846	-0.25764		0.440747	0.336005
-0.131265	0.346323		-0.170687	0.0850009		0.17474	0.370244
0.109668	0.708503		-0.363189	0.40054		0.318128	0.591111
-0.0356683	0.558967		-0.065232	0.42632		0.358407	0.566919
-0.197075	0.365779		0.108146	-0.235489		0.230729	0.406701
-0.0416032	0.099408		-0.0657162	0.214614		0.284166	0.485796
0.36444	0.494539		0.304499	-0.102193		0.565389	0.530949
0.437024	0.376707		-0.0421496	0.0609527		0.434251	0.38972
0.640724	0.063813		0.117359	0.167515		0.445883	0.588149
-0.1928	0.312737		-0.148114	-0.169061		0.264882	0.511782
0.470849	0.515344		0.364698	0.33714		0.521781	0.441352
-0.0760287	0.104536		-0.337745	0.252528		0.301989	0.587439
-0.173729	0.534034		-0.0356374	-0.0041049		0.420514	0.456076
0.440441	0.919819		-0.0126358	0.160767		0.410562	0.527758
0.122246	1.68295		-0.0020086	0.0249331		0.394786	0.435988
0.255858	-0.0300929		0.362829	-0.156278		0.409149	0.205516
-0.117474	0.00845572		-0.0499988	-0.0450314		0.256215	0.412815
0.308654	1.00492		0.319099	-0.0850468		0.500071	0.309514
0.864904	0.59204		0.0784798	0.160272		0.505388	0.408619
0.62734	0.699591		-0.100279	-0.0825479		0.43682	0.359878
-0.272386	0.924422		-0.138795	0.35083		0.207917	0.605667
0.767962	0.582915		0.462398	0.115808		0.468069	0.534274
0.291276	0.753233		-0.125093	-0.0843968		0.386044	0.411222
0.305685	0.65607		-0.119957	0.041107		0.34827	0.498667
-0.320967	0.942207		0.207005	0.145292		0.0240017	0.409159
0.0987315	0.387476		0.383145	0.0285817		0.528981	0.519261
0.342722	-0.0344715		-0.306381	-0.0206007		0.343059	0.410025
0.20618	0.931301		0.0563316	0.180551		0.43017	0.50478
0.600892	0.508446		0.19227	0.129864		0.533993	0.402843
-0.202789	-0.0963778		-0.247333	0.184546		0.267762	0.282428
-0.154891	0.149129		0.0381242	0.174518		0.310081	0.511617
0.325975	0.356171		-0.141523	0.386061		0.281852	0.491671
0.425136	0.160574		-0.0884375	0.0772397		0.341435	0.248879
0.341699	0.0923427		-0.019354	0.0754675		0.31728	0.375909
-0.0443986	1.27204		0.0209806	0.259829		0.28298	0.466988
-0.0825243	0.411157		-0.199564	0.0464458		0.249507	0.41444
-0.0930441	0.098797		-0.164483	0.162037		0.398842	0.38402
0.367559	0.541783		-0.0221656	0.272398		0.376862	0.509465
0.410334	0.338298		0.403931	0.0849162		0.450042	0.469821
0.587521	0.451024		0.409199	-0.0964136		0.529662	0.366394
0.258968	0.0104408		-0.031563	0.0666844		0.412102	0.243339
0.351654	0.258949		-0.0243296	0.354498		0.489075	0.516589
0.976419	0.738653		0.106693	-0.0031428		0.500243	0.502372
-0.277118	0.915426		-0.321162	-0.151711		0.194756	0.603811
0.565819	0.312874		0.0878171	-0.0799145		0.438477	0.488633
0.522834	1.00026		-0.0208805	0.122001		0.271795	0.47533
0.993368	1.06605		0.077579	0.255057		0.441922	0.650196
-0.0938034	0.74666		-0.196593	0.0457717		0.284012	0.407543
0.343974	0.757794		0.16002	0.0397951		0.370212	0.527145
0.239325	0.605787		-0.0578768	0.105918		0.282039	0.422225
0.415939	0.658465		-0.0441754	0.30407		0.440954	0.382612
0.222615	0.269781		-0.0013461	0.309598		0.273179	0.539677
0.202041	0.821845		0.151835	0.23309		0.407539	0.565586
0.00282396	0.706447		-0.330313	0.432561		0.270389	0.487615
0.473924	0.748531		0.176922	0.194282		0.461769	0.514492
0.685672	1.05552		0.192595	0.420544		0.480168	0.57946
0.280963	0.567926		0.0215804	0.397936		0.509758	0.636538
-0.592688	-0.384947		-0.380167	-0.194439		0.0578688	0.251245
-0.0711682	0.836873		-0.182479	0.129154		0.212801	0.517799
0.532639	0.700832		0.362234	0.174747		0.400083	0.611466
0.322624	0.662685		0.227215	0.107837		0.381644	0.498136
0.413448	1.11101		0.218339	0.0792353		0.281793	0.498077
0.492697	0.60271		0.0686113	0.204392		0.387629	0.587334
0.407159	0.939355		0.318848	0.0434768		0.298625	0.564338
0.413107	0.879503		0.0800416	0.125277		0.395815	0.627705
0.420223	0.272189		-0.0843007	-0.0313368		0.446609	0.43967
0.176255	0.414839		0.110987	-0.144886		0.436627	0.371852
0.681829	0.387151		-0.06614	0.267345		0.337594	0.616416
0.301254	0.623902		0.290354	0.0677872		0.42384	0.383613
0.521026	0.311931		0.216385	0.130006		0.420226	0.516817
0.233219	0.268657		0.00560587	0.0207833		0.302963	0.410452
0.546403	0.323777		0.552975	-0.0150308		0.57574	0.491774
0.0604744	-0.178746		-0.0478673	-0.0631385		0.421199	0.371046
0.368256	0.104256		0.106095	-0.199775		0.43417	0.356904
0.829465	0.65122		-0.092741	-0.10985		0.535433	0.341225
0.0273875	0.344713		-0.171103	0.12305		0.230305	0.279843
0.467124	0.616143		0.213985	-0.29155		0.472145	0.451637
0.162944	1.00766		-0.13051	0.158321		0.328661	0.550242
0.0230181	0.546871		-0.0947689	0.420659		0.274738	0.532331
0.706538	0.249592		0.240168	0.376938		0.556742	0.276985
0.0929832	0.83288		-0.152811	0.125973		0.342748	0.531797
0.436585	0.380185		0.0279807	-0.0741643		0.390076	0.489707
0.406334	-0.100031		0.131005	-0.0316257		0.484177	0.227498
-0.0697153	0.87488		-0.219652	0.22547		0.324277	0.493188
0.0358318	0.632143		0.191495	0.0688638		0.380973	0.506736
0.461868	0.451872		-0.112942	-0.0674763		0.412899	0.259885
0.119101	0.328987		-0.0596919	0.0170051		0.285672	0.530914
0.566788	0.814429		0.150418	0.564088		0.525903	0.469018
-0.0526266	0.131901		-0.276019	0.0628837		0.294758	0.440747
0.237158	-0.17122		-0.0407698	-0.200269		0.443843	0.270635
0.322094	0.546609		0.0749438	0.103945		0.583837	0.455204
0.523555	0.937303		-0.188447	0.227304		0.431829	0.494265
0.396671	0.461437		0.50889	0.00789186		0.456891	0.481311
0.0557892	0.5609		-0.121144	0.0981465		0.319026	0.584947
0.280479	0.462326		-0.0071873	0.171709		0.352563	0.371931
0.656533	0.681019		0.246806	0.0135239		0.511563	0.437424
-0.284909	0.570712		-0.163402	0.303235		0.389936	0.497997
0.243095	0.687241		0.128048	0.222478		0.525898	0.622764
-0.250986	0.302244		-0.224698	0.126837		0.237165	0.614085
0.818774	0.668158		0.181999	-0.045176		0.490284	0.460847
-0.0868006	1.06103		-0.242412	-0.0338894		0.0855494	0.449674
0.380098	-0.482988		0.00627086	0.0234152		0.38703	0.21945
0.779752	0.285927		0.116778	0.0929119		0.489207	0.326751
-0.190827	0.543541		-0.0813986	0.433788		0.225729	0.440238
0.618742	0.363687		0.00820789	0.173893		0.470529	0.500872
0.51441	0.352739		0.0339948	0.155347		0.450562	0.549401
-0.0648171	0.830008		0.187599	-0.0587511		0.294536	0.334297
-0.0624588	0.393669		-0.292678	0.077247		0.386513	0.466564
0.525721	0.223084		0.071997	-0.104723		0.43308	0.359427
-0.34021	0.208722		-0.268016	-0.0565354		0.228624	0.523301
0.426086	0.469458		0.33366	-0.0661183		0.458112	0.455965
-0.151521	0.69849		-0.247505	0.21084		0.376552	0.540449
-0.226795	0.383164		-0.202629	0.482996		0.264532	0.601409
0.256267	0.39681		0.177966	0.309493		0.389426	0.596572
0.0862745	0.326941		-0.233204	0.113342		0.312241	0.411219
-0.0353472	0.262324		-0.0456823	0.00405544		0.292457	0.382257
0.318616	0.336432		0.170462	0.060875		0.537045	0.527759
0.103716	0.88273		-0.0139725	0.233697		0.317521	0.55154
0.124485	0.34526		0.127078	0.0856339		0.370789	0.432736
0.308476	0.391473		0.111067	0.38558		0.40504	0.521194
0.673016	1.41901		-0.0477839	0.510218		0.496296	0.498589
-0.253041	0.850398		-0.292401	-0.0378272		0.203274	0.387631
0.27297	0.989629		0.248031	-0.043503		0.161835	0.435372
0.642097	0.0929776		0.148992	0.0123844		0.43813	0.439
0.118978	0.395694		0.122453	0.0846992		0.432564	0.399252
0.330244	0.0400338		0.0415203	-0.144671		0.49623	0.229519
0.32275	0.562798		-0.0830269	-0.258082		0.313105	0.471746
0.283586	0.59014		-0.158546	0.596964		0.387217	0.583238
0.0971332	0.193717		-0.215874	0.095111		0.318948	0.324438
0.00802926	-0.316641		0.23073	-0.1611		0.301676	0.257154
-0.0180218	0.372264		0.117979	-0.0557896		0.332351	0.398974
-0.132587	0.813537		-0.0867461	0.0286926		0.233311	0.35925
-0.0543757	0.334223		0.0783245	0.0751797		0.191373	0.509197
0.412026	0.192564		-0.41975	-0.28972		0.369445	0.408035
-0.0060717	0.849161		-0.0363383	0.359002		0.308789	0.635412
0.162589	0.339111		0.392876	-0.0265713		0.40073	0.329869
0.4286	0.251961		0.0959251	-0.0800307		0.435017	0.528241
0.482895	0.312894		-0.0567839	-0.0472332		0.459511	0.337697
0.299354	0.500707		-0.117314	0.0756665		0.294786	0.315417
0.848252	-0.335202		0.105363	-0.235074		0.561317	0.228015
0.394142	0.473061		0.0987145	0.270624		0.304188	0.552704
-0.0158441	0.541659		-0.151967	0.252287		0.321305	0.534112
-0.287155	0.485786		-0.326873	0.220828		0.254238	0.612951
0.549074	-0.0243321		0.0354451	-0.174097		0.502602	0.301261
0.417826	0.859973		0.0535415	0.140369		0.481957	0.487394
0.300074	0.469101		0.358337	0.420836		0.520947	0.32847
0.566901	0.798942		0.127075	0.20628		0.543669	0.46045
0.674063	0.585169		-0.0604404	0.356694		0.441454	0.410253
0.666429	0.467064		-0.0300243	0.00758762		0.59056	0.522212
-0.249393	1.03783		-0.10565	0.351985		0.0581979	0.458968
0.236083	0.531033		-0.116334	-0.180805		0.32233	0.513629
0.415221	0.681637		0.0750981	-0.15832		0.416636	0.378359
0.0234311	0.33088		-0.208715	0.0679967		0.15383	0.50871
0.577687	0.149239		0.375845	0.651199		0.433179	0.230744
-0.319877	-0.0776045		0.132305	-0.122724		0.098833	0.468258
0.54205	0.140502		0.229457	-0.02637		0.404278	0.495459
0.608116	0.15536		-0.0908923	-0.0486695		0.291225	0.287385
0.0589846	0.313539		-0.0813487	0.105373		0.341336	0.452992
0.348371	0.293877		0.116256	0.241704		0.413833	0.469734
0.278661	0.349994		0.252032	-0.240979		0.478898	0.498386
0.363198	0.598383		0.10061	0.188411		0.410539	0.463522
0.193626	0.492213		-0.112198	0.265944		0.335886	0.456435
0.416423	0.185104		-0.0236348	0.0895684		0.423004	0.614745
0.0994277	-0.0455926		-0.113167	-0.28631		0.206405	0.160113
0.365904	0.312119		0.163896	0.0691767		0.447813	0.350722
0.164919	1.14209		0.0107825	0.322147		0.242668	0.408113
0.472919	0.466834		0.0635254	-0.0152444		0.425137	0.377032
0.680213	0.143495		0.360826	-0.0432431		0.470445	0.305033
0.443412	0.258788		0.0980261	0.0940486		0.354977	0.31065
0.266176	0.0595031		0.00753286	0.138038		0.354961	0.426342
0.830005	0.100038		0.297749	0.231129		0.465008	0.45997
-0.318143	0.47552		-0.207119	0.205816		0.220067	0.391451
0.554174	0.711475		0.102496	0.138271		0.490096	0.443662
-0.0153359	0.530726		-0.0704679	0.0883242		0.291894	0.44177
0.957931	0.0375319		0.482985	-0.140575		0.30153	0.505509
0.737999	0.174643		0.071783	0.0751593		0.562209	0.402144
-0.0023339	0.173879		0.0481362	-0.249413		0.329176	0.287525
0.62757	0.646684		0.031981	-0.221299		0.294143	0.524151
0.20425	0.96363		-0.0378139	0.473912		0.315197	0.485336
0.427148	0.46247		0.13043	0.359378		0.401774	0.510619
-0.308628	-0.178801		-0.223114	-0.100449		0.247303	0.331215
0.666777	0.774642		0.109832	0.257286		0.365138	0.525529
-0.142052	0.907313		0.0329963	0.5016		0.398419	0.641045
0.0536011	0.51398		-0.0184457	-0.0764638		0.358221	0.386541
0.653625	0.594506		0.358177	0.0606954		0.608347	0.488061
-0.0100448	0.489508		0.0504462	0.197774		0.320153	0.467494
0.870261	0.419577		0.0452355	0.286261		0.439411	0.493714
-0.21966	0.119237		0.0144119	-0.0544568		0.138766	0.261295
0.736035	0.437689		0.0418941	-0.0346545		0.337684	0.415764
0.332319	0.348423		-0.0128699	-0.137497		0.374564	0.417082
0.37215	0.326828		0.356156	-0.0109232		0.371558	0.393195
0.328546	0.770003		-0.0849358	0.128015		0.315354	0.537035
0.302602	0.428609		-0.171498	-0.0039881		0.412998	0.501911
0.348954	0.224541		-0.0172799	-0.0078508		0.605399	0.403939
0.0448801	0.290142		-0.0612505	0.123673		0.438923	0.235035
-0.0374982	0.33041		-0.151073	-0.0039397		0.177281	0.515251
0.0799475	0.182595		-0.124124	0.301873		0.51032	0.544254
0.719813	0.394011		0.203969	0.0584478		0.481349	0.472183
0.660365	0.632031		-0.0922152	0.163758		0.317609	0.502857
0.315417	0.490733		-0.1783	-0.0681899		0.450158	0.393138
0.482678	0.63953		0.0959332	-0.0252828		0.531521	0.405476
0.572656	0.727344		0.367272	-0.168321		0.519643	0.369013
0.176279	0.355792		-0.0431772	0.0410604		0.388867	0.479412
0.377541	0.178469		0.12121	-0.136298		0.393373	0.189556
0.122688	0.292602		-0.0335222	0.108422		0.3073	0.284663
-0.232625	1.02496		0.502413	0.268386		0.335627	0.432615
-0.0844439	0.569472		-0.258113	-0.0853416		0.296534	0.459806
0.346914	-0.0825867		0.270668	0.394594		0.447935	0.48516
-0.377899	1.00951		-0.352136	0.338383		0.230507	0.609684
0.160656	0.542741		-0.0892887	0.0762061		0.348074	0.420843
0.612521	0.969205		0.297653	0.149321		0.485947	0.404924
0.15695	0.579925		-0.0795134	0.316067		0.239552	0.554408
0.632491	0.393753		0.00779626	0.254803		0.441464	0.523103
0.507365	0.314323		0.353582	0.115216		0.590094	0.409097
0.125411	0.201783		-0.0681988	-0.129176		0.221008	0.223875
0.269457	0.96227		0.0178563	0.0719529		0.331253	0.502139
0.0975258	0.729012		0.0175334	-0.115131		0.423486	0.433378
-0.0427542	0.717763		-0.24069	0.0699225		0.299181	0.516324
0.504222	0.883676		-0.0301146	0.413594		0.368226	0.434911
0.535172	-0.436424		0.207393	-0.0765176		0.544462	0.112191
-0.171695	0.210368		-0.118793	-0.0726317		0.132248	0.415946
-0.212536	0.879329		-0.208162	-0.0041473		0.284931	0.547104
0.633704	0.378312		0.390611	0.340509		0.612383	0.549515
1.29463	0.485422		0.284655	-0.0280943		0.531132	0.287296
0.346939	0.275356		0.281099	0.44819		0.601058	0.562283
0.01055	0.62707		-0.033943	0.446635		0.297256	0.532012
-0.138259	-0.094753		-0.183077	0.345147		0.386105	0.339783
0.357332	0.628023		0.0451097	-0.0622742		0.367416	0.378672
0.53216	0.247236		0.216403	-0.0588906		0.407087	0.324156
-0.164699	0.353325		-0.0329233	0.19512		0.345177	0.470382
0.723596	0.819265		-0.103961	0.0609781		0.506453	0.495472
0.148829	0.386504		0.0388083	0.12185		0.437243	0.503447
0.666787	0.902671		0.134215	0.150273		0.493641	0.452798
0.703518	0.527209		0.0583201	0.0610727		0.478383	0.429881
0.39896	0.539464		-0.041377	-0.131122		0.246499	0.508567
0.112012	0.559321		0.15511	0.234183		0.311298	0.419547
0.139874	0.35408		0.15114	0.0599996		0.312042	0.292117
0.25263	0.387636		-0.0773039	0.194801		0.385228	0.458577
-0.15229	0.309607		-0.0612647	0.380949		0.360444	0.476432
0.56309	0.0928341		0.437176	0.0481485		0.534767	0.300063
-0.0765469	0.543149		-0.183283	0.223746		0.317831	0.409961
0.565587	0.0231206		-0.172248	-0.0245437		0.350071	0.181471
0.349363	0.662334		0.103797	0.197516		0.272736	0.529779
0.442969	0.782637		0.0888981	0.124592		0.373237	0.490157
0.258776	0.817267		0.443394	0.343888		0.597408	0.554899
0.558048	0.529325		0.33048	0.322573		0.479669	0.468488
-0.239236	0.0581035		-0.0210064	0.0337461		0.249043	0.455464
0.365963	-0.0796618		0.209926	-0.200044		0.431632	0.390304
-0.115867	0.380837		-0.214146	0.221025		0.301562	0.445927
0.06132	0.652653		0.0492348	0.0115107		0.395987	0.316857
-0.360627	-0.363832		-0.0528982	0.237117		0.111548	0.167994
0.388735	1.01834		-0.067236	0.298525		0.283409	0.486053
0.349797	0.304129		-0.145501	0.166151		0.270544	0.553179
0.480345	0.773294		-0.011902	-0.0224152		0.317743	0.413192
0.673491	0.328762		0.357171	-0.0831669		0.519007	0.321614
0.154407	0.26322		-0.0499319	0.15467		0.390716	0.475812
0.319406	0.93136		-0.199301	0.256107		0.393956	0.52627
0.548381	0.508947		0.0937269	-0.0185212		0.395816	0.485466
0.464355	0.773085		-0.137758	0.162962		0.331783	0.453182
0.80166	0.430529		0.0901905	0.238191		0.437369	0.550528
-0.445297	0.218167		-0.406764	0.314656		0.173308	0.386414
0.362397	0.490483		-0.0998286	-0.0196333		0.409875	0.362931
0.0026186	0.951448		-0.0258057	0.217036		0.277381	0.420807
0.384771	0.29167		0.335617	0.574277		0.404888	0.52556
0.673715	0.361855		0.126841	-0.005951		0.465062	0.360482
0.228873	0.635416		0.343665	0.362299		0.672991	0.503377
0.212727	0.2424		0.175486	-0.0643578		0.434787	0.389137
0.192936	1.05433		5.51876e-05	0.133341		0.397084	0.466348
0.371813	0.856657		0.0404898	0.417545		0.576957	0.663892
0.313923	0.488788		0.0445069	0.477813		0.341065	0.193376
0.787292	0.938477		0.098206	0.366574		0.320925	0.503341
0.728862	0.24711		-0.204028	-0.146957		0.412317	0.288193
-0.149843	0.609042		-0.130535	0.100823		0.402747	0.575056
0.122906	0.401461		-0.105634	-0.0295357		0.352891	0.504382
0.446146	0.342805		0.156528	0.136634		0.34017	0.533468
-0.0601997	0.622662		-0.261115	0.0461207		0.181201	0.503232
0.424025	0.573496		0.375691	0.347828		0.469206	0.492121
0.0786855	0.743431		-0.185967	0.407004		0.335811	0.509354
0.54207	-0.0314286		0.313765	0.330468		0.497895	0.203215
0.448506	0.359926		-0.0172087	-0.125601		0.337244	0.482025
0.330982	0.0838745		0.187956	-0.231735		0.538082	0.269713
0.346862	0.753017		-0.257248	0.214954		0.287023	0.524468
0.380813	0.739101		0.129736	-0.155606		0.535824	0.462563
0.0935195	1.09992		-0.287207	-0.127422		0.393836	0.609716
0.091669	0.923001		-0.119009	0.197654		0.2862	0.549036
0.652669	0.670746		0.0610169	0.272105		0.44493	0.414121
0.0671316	0.501395		0.170774	0.46271		0.501503	0.503534
0.373302	0.388336		0.416437	0.315281		0.397353	0.399748
0.0769565	0.608827		0.0896195	0.178294		0.116796	0.542981
0.287535	0.448487		0.187212	0.049661		0.586497	0.547025
0.0818128	0.712921		-0.0128306	0.524212		0.423453	0.52637
0.283281	0.655487		0.105934	0.0453949		0.421566	0.402664
0.284817	0.671994		-0.215916	-0.0198203		0.373782	0.483214
0.435324	0.781677		0.405787	0.158077		0.520688	0.620063
-0.306522	1.48756		-0.288567	0.368299		0.305693	0.600668
0.337861	0.564622		0.525159	0.0210503		0.453812	0.378731
0.0260436	0.219458		0.158742	0.342956		0.314205	0.3613
0.19728	0.328972		-0.0818174	0.34421		0.301058	0.265984
-0.094451	0.328957		-0.0937587	-0.110402		0.232154	0.371616
0.0449471	0.429234		0.258166	0.230903		0.466024	0.534085
0.523192	0.774296		0.251273	0.0176771		0.419277	0.413996
0.441537	0.997676		0.162201	0.0248898		0.440654	0.602078
0.0292639	-0.0017443		-0.0098499	0.0064622		0.333398	0.344927
0.181735	0.540808		0.372622	-0.201593		0.424008	0.296336
0.40272	0.691308		0.291372	-0.039817		0.510731	0.539702
-0.272308	0.504378		-0.0020808	0.172443		0.189721	0.577898
-0.186978	0.649059		-0.183855	0.302148		0.334223	0.438219
0.0327852	0.877165		-0.275684	0.204296		0.415595	0.609272
0.485147	0.811335		-0.0571429	0.0948478		0.42969	0.41631
-0.232455	0.436821		-0.295267	-0.113337		0.123739	0.397463
-0.18877	0.607624		-0.31847	0.101407		0.276203	0.382321
0.607456	-0.037093		0.0109682	-0.0679911		0.455788	0.366862
0.0921094	0.0605055		-0.152662	0.139468		0.301886	0.38099
0.619922	0.165946		0.181957	-0.036876		0.432174	0.350009
0.361481	0.175707		-0.110854	0.0419674		0.517896	0.386603
0.348005	0.111711		0.173295	0.112819		0.41122	0.466879
0.109506	0.817159		0.365827	0.403182		0.473057	0.599393
0.504875	0.635995		0.00580354	0.285813		0.480437	0.49412
0.578832	0.620634		0.210884	0.223556		0.503761	0.50179
0.203767	0.175625		0.108035	-0.200884		0.486505	0.307917
0.38167	0.516444		-0.009302	-0.229163		0.414459	0.286069
0.465889	1.06965		0.305997	0.017958		0.505455	0.484875
-0.140565	0.408681		0.070681	0.387045		0.266995	0.515244
0.00336684	0.712312		-0.15083	0.080813		0.293001	0.472978
0.344809	1.22939		-0.0239638	0.10718		0.389217	0.544249
0.256357	-0.0163045		0.291676	-0.151703		0.430223	0.450038
-0.0148177	0.410535		0.484895	0.0958596		0.392809	0.60988
0.662199	0.465628		0.161275	-0.0412115		0.643482	0.428718
0.762382	0.575402		-0.0753892	0.134603		0.500216	0.580355
0.0348242	0.528283		-0.239526	-0.0600851		0.208579	0.600662
0.141901	-0.22898		-0.121548	-0.0577281		0.374144	0.299602
0.171165	0.298137		0.0682521	0.287109		0.416901	0.489083
0.311396	0.654476		-0.0007671	0.0254562		0.258228	0.501483
1.09796	0.68709		0.00264919	-0.213357		0.345222	0.33391
0.103362	0.52342		-0.100224	0.253394		0.140828	0.413192
0.2543	0.479231		0.232613	0.141013		0.53467	0.368398
-0.181268	1.10942		-0.321771	0.0562716		0.299842	0.409135
0.0688143	1.0269		-0.10299	-0.0442001		0.29628	0.315819
-0.29883	0.565129		-0.190933	0.392373		0.317491	0.465299
0.219736	0.767602		-0.0990258	0.0774743		0.289253	0.407489
-0.273787	0.762457		0.04046	0.33834		0.167764	0.493305
0.705762	0.146725		0.0195117	-0.0791792		0.43675	0.445802
0.346356	0.541433		0.00616128	-0.174965		0.510257	0.484196
-0.212576	0.383467		-0.0779785	0.174774		0.297509	0.451359
0.134815	0.833711		-0.0172246	0.184338		0.364367	0.455099
0.615609	1.36213		0.13624	0.429531		0.471107	0.521331
0.552594	0.638571		0.218123	-0.0476372		0.50151	0.453189
-0.113784	0.508159		0.00581354	0.537955		0.332235	0.553321
-0.251952	0.90459		0.0544468	0.414278		0.105995	0.620137
0.669322	0.309027		0.0709879	-0.139248		0.398022	0.386515
0.0565964	0.714309		0.0326292	-0.0697843		0.479355	0.391432
-0.462574	-0.123559		-0.334561	0.128262		0.188886	0.292772
-0.178466	0.605949		-0.165942	0.261524		0.0214835	0.525217
-0.07047	0.0290112		-0.223255	-0.0931876		0.244943	0.236425
0.202337	0.208923		-0.0829655	0.00756812		0.557577	0.263172
0.179963	0.659031		0.139366	0.508465		0.437073	0.57072
0.322468	0.515334		0.279219	0.339021		0.498915	0.566255
0.410543	0.64364		0.313211	-0.197654		0.504191	0.60743
0.242122	0.771659		0.504031	0.119595		0.575547	0.532452
0.0989214	0.666358		0.165646	0.258842		0.362614	0.495888
0.527572	0.396852		-0.097455	0.0639221		0.341503	0.401249
0.508777	0.667569		0.573062	0.0873797		0.664488	0.432727
0.295216	0.945197		-0.144194	-0.139154		0.474976	0.461664
-0.107799	0.525309		-0.104676	0.278518		0.260981	0.546645
0.380574	1.08037		0.218284	0.00989888		0.323383	0.502256
0.447936	0.910134		0.0305533	0.283623		0.364187	0.540711
-0.17413	0.322261		-0.0441413	-0.161753		0.401698	0.487038
0.320286	0.445064		0.318832	0.104719		0.559328	0.333874
-0.245257	0.565613		-0.1977	0.39779		0.301118	0.560628
-0.442176	0.700001		-0.244773	0.110284		0.233896	0.540634
0.551246	0.307052		0.112884	0.259147		0.280729	0.461613
0.395142	0.121045		0.168791	0.270937		0.463749	0.433563
0.450247	1.1462		0.153867	-0.0129852		0.418226	0.435482
0.323051	0.285927		0.120965	-0.154702		0.501331	0.234003
0.317701	0.317329		-0.028911	0.273896		0.358079	0.419728
0.700488	1.34713		-0.0701111	0.436865		0.326232	0.464854
0.388499	0.248603		0.190933	0.116808		0.396822	0.502317
0.426742	1.10555		-0.0858083	0.385632		0.458721	0.409162
0.845316	0.842387		0.195102	0.294834		0.397196	0.469066
0.439669	0.662832		0.10167	0.305736		0.368635	0.516525
0.294894	0.96729		0.0045118	0.240728		0.320572	0.620467
0.0942574	-0.211984		-0.24449	-0.0719893		0.241595	0.284456
0.0729473	0.460496		-0.0499615	-0.0300477		0.434825	0.36967
0.0268335	-0.096789		-0.0878856	-0.205931		0.278648	0.311226
0.593826	-0.109503		0.170567	-0.0794374		0.391606	0.351722
-0.136954	-0.23898		-0.358573	-0.298351		0.222265	0.180868
0.33062	0.684775		0.238407	0.103862		0.356938	0.420557
0.668444	0.24025		0.0619839	-0.191756		0.59393	0.391309
0.671732	0.956222		0.0985755	0.14113		0.517215	0.420121
0.694923	0.72546		0.0739796	0.314092		0.353426	0.528943
0.517579	0.33393		0.0140145	-0.0425248		0.494511	0.51981
0.664993	0.453556		-0.0851003	-0.0489271		0.419098	0.464728
0.51191	0.279608		0.392244	0.0967922		0.618966	0.510099
0.320622	0.0419547		-0.166164	0.175714		0.29315	0.414496
0.426343	1.29292		0.349606	0.207131		0.509854	0.397093
-0.511165	0.498543		-0.286174	0.367048		0.246041	0.460279
0.126584	0.345979		0.0776228	0.129251		0.431615	0.469705
0.670655	0.253256		0.17416	-0.0390376		0.38506	0.448301
0.586816	0.853554		0.200284	0.281902		0.454406	0.633048
0.700857	0.830617		0.221548	0.325427		0.480967	0.615617
0.54724	0.704501		-0.0785826	0.134877		0.318284	0.422864
0.00051033	1.13225		-0.181722	0.418941		0.310595	0.452034
0.350651	0.0696016		-0.026885	-0.161021		0.386792	0.414525
-0.306663	1.09618		-0.187661	0.0828767		0.133919	0.470906
0.0212123	0.598629		-0.228537	-0.0314602		0.277292	0.562093
0.333926	0.475605		-0.216254	-0.22255		0.27771	0.397087
0.223749	0.167399		-0.119902	0.328602		0.314488	0.361351
-0.212083	0.446552		-0.252198	0.0151209		0.304243	0.265757
0.167898	0.47582		-0.0723309	0.268841		0.335164	0.548571
0.977606	0.750247		0.13648	0.008801		0.490427	0.528422
0.0776291	0.529813		0.0438733	0.235868		0.359307	0.467686
0.298193	0.267821		-0.0123604	0.148831		0.340317	0.522839
-0.276143	0.299326		-0.306117	0.00625441		0.134273	0.390156
0.15996	0.420383		-0.0724727	0.175402		0.403391	0.512849
0.144469	0.237572		0.359809	-0.260303		0.494713	0.387006
0.872968	0.404104		0.278233	-0.122506		0.532852	0.38846
-0.198709	0.216457		-0.0494069	0.0676659		0.414288	0.588149
0.534226	0.305414		-0.128051	0.384689		0.406545	0.487131
0.251776	0.505647		0.0620658	0.00024265		0.448447	0.420162
0.118934	0.484387		-0.0993715	0.0708172		0.414711	0.575019
0.0255589	0.457445		-0.186863	0.0743416		0.314977	0.280165
0.624858	0.675601		0.163741	-0.015592		0.393727	0.246785
-0.0226095	0.857586		-0.179157	-0.0194309		0.253574	0.442258
-0.196654	0.437071		-0.185623	0.149058		0.270312	0.517291
0.725555	0.940041		0.310813	-0.080585		0.459125	0.42854
0.977029	0.285272		0.0625454	-0.108991		0.408258	0.510549
-0.292957	0.85093		-0.280347	0.172573		0.221808	0.508542
-0.367447	0.166614		-0.0451365	-0.257113		0.244335	0.418749
0.204484	0.629915		0.551133	-0.0704834		0.444951	0.350601
0.510752	0.567287		-0.115275	0.136587		0.388038	0.399249
-0.177565	0.399477		-0.0948408	0.212142		0.220988	0.475547
0.28126	1.10301		-0.0571895	0.138484		0.352767	0.532544
0.407585	0.355487		-0.273501	-0.143844		0.195039	0.323644
0.323157	0.243704		-0.197344	0.163079		0.376072	0.338983
0.42585	0.747581		0.0040887	-0.182543		0.431623	0.422465
0.675036	0.468133		0.455993	0.618713		0.537477	0.426798
0.224835	0.00590257		-0.0034028	-0.0011113		0.384805	0.343311
0.434238	0.4252		0.119913	0.161713		0.536372	0.514567
0.769737	0.748416		0.221292	0.313815		0.44992	0.489683
0.0126575	0.860378		-0.0125534	-0.0179175		0.301289	0.538265
0.710288	0.846422		-0.14671	0.194832		0.209767	0.575843
0.603256	0.643096		0.435451	0.308287		0.467463	0.518301
0.348364	0.35324		0.106574	0.08259		0.578362	0.412392
0.420165	0.845756		0.0537682	-0.136603		0.228134	0.51479
0.685695	0.4698		0.165612	-0.137687		0.480864	0.260903
0.26523	0.351583		-0.0057472	0.274861		0.462188	0.525127
0.343897	0.586031		-0.225659	-0.154581		0.303514	0.383091
0.365386	0.44367		0.1191	-0.0938213		0.549861	0.362296
0.658259	0.351743		0.084974	-0.162662		0.439048	0.496636
0.284321	0.527914		0.519866	-0.0476569		0.400848	0.442799
0.727385	0.587416		0.416827	0.151144		0.445338	0.552654
0.618727	0.170303		-0.130924	0.475141		0.465209	0.396478
1.17425	-0.229114		0.194506	-0.0961372		0.561949	0.0874712
0.184058	0.37978		-0.06628	-0.0661162		0.412811	0.34075
-0.024398	0.822655		-0.0642475	-0.0621715		0.292854	0.325515
0.89928	0.7203		0.0738221	0.295822		0.653964	0.391302
-0.230093	0.275396		-0.311197	0.234044		0.152178	0.5012
0.505386	0.200866		0.102516	0.203981		0.361103	0.282923
0.0710802	0.6935		-0.270024	0.0244379		0.26416	0.533473
0.403517	0.307139		0.0700685	0.257277		0.481285	0.458315
-0.251389	-0.233143		-0.173548	-0.213352		0.094327	0.172054
0.326539	0.225975		0.00655463	0.120514		0.360826	0.551622
0.549737	0.554388		0.14082	-0.0067138		0.638787	0.458997
0.629304	0.636281		0.452796	-0.0757339		0.66119	0.456411
0.320267	0.423894		0.227104	0.451397		0.402964	0.465666
0.536725	-0.111799		0.514966	-0.286714		0.497639	0.285875
0.22836	0.850409		-0.234408	0.345169		0.473373	0.61707
0.610476	1.00144		0.582543	0.0637115		0.486439	0.449204
0.222216	0.832179		0.0431801	0.21252		0.308416	0.497679
0.48324	0.558374		0.484046	0.149763		0.648149	0.487742
-0.393206	0.158035		-0.2419	-0.0733226		0.124259	0.459692
0.0253706	0.532519		-0.182402	0.0342306		0.251252	0.461265
-0.0601288	0.389036		0.0401829	0.218184		0.338501	0.488645
0.0623939	0.344825		-0.0727318	-0.186939		0.265293	0.461523
0.135217	0.692861		0.10386	0.592737		0.370441	0.544577
0.297214	0.326733		0.129506	0.00950613		0.56944	0.442218
0.684177	0.377168		0.0383872	-0.286452		0.557621	0.424201
0.320877	0.314295		0.105475	-0.0453568		0.397494	0.406915
0.441204	0.972008		-0.0023418	0.100444		0.557791	0.380629
0.674869	0.606305		0.117922	0.434557		0.48135	0.564728
-0.0213527	0.46202		-0.364387	0.431056		0.216983	0.56733
0.046745	0.518387		-0.111461	0.2896		0.200235	0.582189
0.59154	0.488203		0.313526	0.210007		0.413923	0.452015
0.582473	0.635661		-0.210203	0.2774		0.33592	0.501362
-0.150667	0.549736		-0.0358177	-0.0916452		0.357843	0.386297
0.0160029	0.429617		-0.286749	0.185226		0.171874	0.513969
-0.315137	0.565462		-0.213321	0.0504334		0.252299	0.41165
0.102432	0.708699		0.188663	0.302854		0.395954	0.483482
0.151487	0.393119		0.063597	0.250909		0.351474	0.527406
1.22118	0.617784		0.187355	0.113277		0.426818	0.354863
0.527004	0.375649		0.0999082	0.527738		0.419842	0.435219
-0.178846	0.861371		-0.148371	0.428639		0.221439	0.563122
-0.254395	0.580068		-0.106729	-0.0535223		0.271931	0.469719
0.296427	0.019315		-0.243381	0.169092		0.279101	0.305769
-0.0926635	0.80552		-0.273493	0.0657917		0.240474	0.617306
0.258947	0.180957		-0.157184	-0.083266		0.389519	0.3883
-0.0476894	0.280396		-0.132084	-0.208153		0.295122	0.388158
0.866735	0.506387		0.220139	-0.0291187		0.623086	0.399463
0.566812	0.49319		0.25217	0.629303		0.454641	0.362614
0.365535	0.520768		-0.145003	0.386424		0.397465	0.44256
-0.17575	0.62523		-0.0083246	0.121278		0.241537	0.597272
0.979598	0.703452		0.621428	0.102533		0.540531	0.543621
0.0307457	0.692323		-0.156349	0.466438		0.212892	0.493441
-0.265672	0.705609		-0.204901	0.373431		0.285644	0.528452
0.128109	0.600458		0.099691	0.319743		0.447866	0.563269
0.638019	0.389776		0.196031	0.0198267		0.539189	0.195565
0.376223	0.128524		-0.16815	0.231914		0.387833	0.456398
1.23765	0.79174		-0.260989	-0.167876		0.590466	0.348351
0.585447	1.24067		-0.081746	0.0206863		0.524302	0.516261
0.0653473	1.08482		-0.0968029	0.0473919		0.217388	0.560215
-0.0641351	0.830453		0.084063	0.453918		0.381955	0.637265
0.324604	-0.240906		-0.0195799	-0.212725		0.403913	0.208923
0.0370666	1.10341		-0.235608	0.0987014		0.320429	0.494231
0.805349	-0.18351		0.0909108	-0.256202		0.645406	0.205095
0.428938	0.89178		0.239659	-0.140859		0.440207	0.402584
0.0364712	0.719615		-0.0358215	0.13667		0.174595	0.497378
0.7669	0.871551		0.247101	0.102326		0.47463	0.406271
-0.111732	0.511049		-0.190977	0.0762102		0.281696	0.504258
0.462647	0.139816		0.408029	0.0931618		0.521856	0.317425
0.48405	-0.0769668		-0.0655596	0.120276		0.153208	0.355431
0.553714	0.526682		0.176459	0.289711		0.360361	0.449311
0.542068	0.216568		-0.0410513	-0.0680824		0.420248	0.289595
-0.390726	-0.0166628		-0.108651	0.0198843		0.176454	0.217369
-0.443563	0.643761		-0.292898	0.0667762		0.0933229	0.432988
0.623709	0.612472		0.0293547	0.131412		0.511332	0.430651
-0.0032778	0.357951		-0.0804354	0.27086		0.247084	0.531612
0.809128	0.326662		-0.0127413	-0.16921		0.474334	0.423271
0.841005	-0.0799445		0.165879	0.157247		0.466524	0.203127
0.541957	0.993097		0.3784	0.414462		0.423278	0.448209
0.559139	0.5345		0.328769	0.203197		0.296247	0.564489
0.0506382	0.611238		0.0915179	-0.0927443		0.324505	0.407006
0.282746	0.642559		-0.0589545	0.152996		0.34433	0.455278
-0.038028	0.583963		-0.0948236	0.120268		0.291766	0.468331
0.469162	0.973523		0.24475	0.225528		0.427208	0.533664
0.674059	0.541143		0.0981379	0.0139632		0.512657	0.356681
0.850133	0.598518		0.0917649	0.216462		0.419376	0.608056
0.342274	0.766878		0.385761	0.333254		0.515528	0.587839
0.755711	0.753269		0.246116	0.0637285		0.519538	0.388359
0.292417	0.181983		0.162696	-0.153116		0.539773	0.398996
0.308292	0.501719		0.222748	-0.174084		0.590727	0.418363
0.410479	0.716383		0.0107065	0.0193687		0.472096	0.471816
0.739045	0.458802		-0.0221366	0.257993		0.524333	0.41025
0.615905	0.347995		-0.11216	0.177842		0.331354	0.359194
0.481447	0.449255		-0.0778094	-0.0613964		0.395358	0.457403
0.28894	0.703794		-0.0370876	0.24176		0.392109	0.511314
0.637889	0.519051		0.00465351	0.209653		0.32323	0.630159
0.198386	0.522612		-0.17246	0.438352		0.310005	0.452594
0.477948	0.75899		-0.300886	0.0832638		0.488157	0.534128
0.0392568	0.856872		-0.320309	0.231024		0.239221	0.485562
0.173008	0.981167		0.0330909	0.601023		0.348909	0.562466
-0.103435	0.573715		-0.316281	0.173051		0.199495	0.353904
-0.005372	0.731812		-0.105655	0.22368		0.217956	0.623212
0.285278	0.808312		-0.188291	-0.0833343		0.264034	0.431917
-0.238049	0.555612		-0.128206	0.469553		0.252413	0.561837
0.295763	0.954766		0.0273405	0.376127		0.532846	0.633784
-0.0710248	0.5504		-0.0487093	0.316173		0.427517	0.623541
0.0989457	0.392917		0.113867	0.0269135		0.19681	0.391086
-0.363829	0.412162		-0.172107	0.23767		0.272876	0.44039
0.235301	0.551813		0.180309	-0.0626681		0.277258	0.494978
0.881357	1.11763		0.322026	0.171273		0.607075	0.58474
-0.0916017	0.12318		-0.183495	-0.0504109		0.295271	0.364714
-0.156202	0.355216		0.10471	-0.29893		0.20834	0.439518
-0.052168	0.720583		-0.165889	0.2145		0.276638	0.578604
0.305433	0.115332		0.130142	0.0464036		0.58921	0.508908
0.0910541	0.376994		0.277386	0.504256		0.515502	0.524092
0.322716	0.404185		0.0492814	0.139125		0.4924	0.376667
-0.0603949	0.0250237		-0.343895	-0.0282312		0.251319	0.40877
0.24832	0.0638959		-0.151163	0.145673		0.308638	0.567278
0.598041	-0.201952		0.123011	-0.275343		0.363487	0.169612
-0.0045903	0.57859		-0.0983152	-0.0077556		0.240463	0.41607
0.18775	-0.174378		0.461505	-0.277226		0.580602	0.208611
-0.141128	0.562396		0.00035879	0.302896		0.269812	0.598942
0.197857	0.694545		0.0283566	0.0396545		0.237507	0.380626
0.0954256	0.485353		-0.0087997	0.0999578		0.327721	0.492138
0.546459	0.724352		0.0518161	0.26117		0.402252	0.655381
0.189763	0.0999858		0.457405	-0.173461		0.364173	0.337602
0.122431	0.374552		0.497325	0.0247502		0.439901	0.473383
0.0610409	0.639226		-0.257775	-0.166334		0.263204	0.444017
-0.164139	0.691567		-0.121728	-0.0024072		0.252966	0.41594
0.611754	0.745441		0.0201814	0.316673		0.390974	0.479778
0.259244	0.418575		0.0347037	-0.0402602		0.491343	0.309601
1.09846	-0.115485		0.123713	0.134888		0.548405	0.41034
0.0150854	0.621285		-0.0467721	-0.0389695		0.305868	0.488304
0.255207	0.0717345		0.0827112	0.0508543		0.48902	0.359605
0.640956	0.373209		-0.0567993	0.12437		0.445235	0.540697
0.0985513	0.616187		-0.343296	0.137964		0.245098	0.42074
0.299086	-0.113284		-0.112235	-0.0324154		0.211423	0.178311
-0.055921	0.399552		-0.141787	0.0211552		0.351006	0.393841
0.788986	0.880511		0.484659	0.237477		0.5111	0.480785
-0.0460834	-0.127347		-0.359339	0.00790744		0.254682	0.204643
0.479232	0.582364		0.0399714	0.669719		0.416812	0.44699
0.459195	0.144648		-0.0173076	0.324736		0.399913	0.431422
-0.169426	0.732454		0.0354841	0.432026		0.202893	0.50995
-0.285128	0.72731		-0.0861202	0.323343		0.293673	0.513916
0.650352	0.463423		-0.0954047	0.285829		0.389259	0.488899
0.549969	0.0636766		0.351696	-0.0736354		0.479132	0.402616
0.544872	0.623683		0.451132	0.558614		0.451148	0.56278
-0.112932	0.26327		-0.121031	0.271771		0.311464	0.504591
0.282081	0.401954		-0.117443	0.374913		0.450916	0.423846
-0.0449238	0.452102		-0.0233793	0.045266		0.314536	0.570703
0.621707	0.295265		0.249182	-0.0269914		0.47176	0.496455
-0.0424329	1.02285		-0.162182	-0.203308		0.399116	0.368009
0.407944	0.808002		0.122976	0.170086		0.26785	0.590913
0.399542	0.833009		0.120398	0.0614725		0.51454	0.520488
0.565467	0.432907		0.412221	-0.182525		0.51349	0.525954
0.402157	0.487663		0.0364029	-0.0039947		0.280215	0.418791
-0.395411	0.4881		-0.200912	-0.148134		0.1199	0.483614
0.407311	0.611284		0.272249	0.0392748		0.352297	0.548031
0.272874	0.504131		0.212289	0.0539654		0.500203	0.464152
0.0079603	0.0158918		-0.0130525	-0.015511		0.187067	0.410673
0.305633	0.221589		-0.145028	0.277896		0.241893	0.369803
-0.0766841	0.9571		-0.28363	0.151268		0.257303	0.469181
0.335869	0.457903		-0.0162987	-0.011764		0.294089	0.419865
-0.315062	0.299265		0.0863474	-0.0144389		0.198751	0.340996
0.142638	0.399998		-0.0771633	-0.0599662		0.372412	0.269159
-0.311713	0.546413		-0.155319	-0.124132		0.165457	0.448863
0.0950448	0.238601		0.0359723	0.297376		0.36947	0.543223
0.694494	0.567736		0.588198	0.502546		0.52342	0.492748
-0.0868455	0.165406		0.0219894	0.230285		0.370902	0.353649
0.521425	0.609405		-0.104672	0.0918853		0.353048	0.459469
0.17658	0.741975		0.0856482	0.302785		0.389354	0.391291
0.463845	0.892277		0.135865	0.124457		0.512866	0.567359
-0.320881	0.899709		-0.343585	0.214695		0.152264	0.554769
1.11796	-0.277486		0.0868645	-0.152145		0.528962	0.242501
0.309493	0.430839		0.0263186	0.0692391		0.266747	0.549494
0.710228	0.33142		0.160665	0.204738		0.451664	0.417447
0.5496	1.18102		0.352349	0.475479		0.48013	0.567418
0.327369	0.274718		-0.0025346	0.239897		0.400582	0.411578
0.700588	0.430492		-0.0749287	0.398707		0.374184	0.685975
0.427347	0.200947		0.163562	0.28754		0.393117	0.486921
0.717856	0.422302		0.64493	-0.121609		0.621361	0.379798
-0.119179	0.298161		-0.0249375	0.262771		0.261526	0.392812
-0.157496	-0.0866469		-0.239269	-0.310568		0.261549	0.134163
-0.212188	1.004		-0.229727	0.0193185		0.249047	0.498593
0.385203	0.128358		-0.204003	0.121742		0.329151	0.236576
0.123485	0.588339		-0.049205	0.360364		0.357942	0.647547
0.56293	0.446675		0.135283	-0.0065481		0.462951	0.412939
0.24179	0.761098		0.544807	-0.0791216		0.587505	0.370519
0.268958	0.667651		-0.048202	0.0942741		0.431525	0.627608
0.962906	0.249346		0.127866	0.046044		0.493893	0.440789
0.456379	0.558656		0.372308	0.0786806		0.540184	0.49011
0.323065	0.364766		0.191171	0.364007		0.471616	0.386937
-0.133755	0.614655		-0.239018	-0.0079507		0.148039	0.389797
-0.220979	0.109167		-0.113544	0.0552335		0.36442	0.333082
-0.234001	0.270509		-0.152974	0.307687		0.203872	0.429526
0.233994	-0.0124661		0.340225	-0.206895		0.5929	0.355427
0.707489	0.517728		0.0441817	0.00275102		0.483432	0.452029
-0.167353	-0.0450422		-0.0104054	0.202805		0.29163	0.328172
0.87292	0.876897		0.313827	0.145775		0.321228	0.539772
0.302286	0.332361		-0.169736	0.364713		0.37798	0.530851
0.0182826	0.629299		-0.170456	0.221497		0.299118	0.463912
0.468137	0.670332		0.378534	-0.322441		0.527943	0.39742
0.524021	1.6037		-0.0075591	0.139593		0.318382	0.362589
0.409169	0.905014		-0.259476	0.248103		0.229038	0.390275
0.127946	0.378892		-0.162115	-0.121501		0.462198	0.54242
0.317037	0.481145		-0.0861562	-0.0579158		0.396914	0.49225
0.535351	0.354678		0.227443	0.181449		0.413575	0.43411
-0.428222	0.478827		0.137283	0.121542		-0.0157506	0.434545
0.629234	1.0941		0.505309	0.274438		0.48895	0.557102
0.20053	0.363799		0.154199	0.0550994		0.362824	0.409633
0.277017	0.751077		0.186265	0.0957348		0.522018	0.279586
0.497662	0.679704		0.271937	0.0786691		0.398104	0.468343
0.0117768	0.437826		0.203401	0.178782		0.22019	0.507392
-0.0389336	0.220095		0.22789	0.0348208		0.342089	0.432356
0.0270106	0.32145		-0.0156537	0.236934		0.252458	0.539406
0.432098	0.242588		0.284203	-0.149502		0.379014	0.555549
0.562838	0.73584		-0.0474775	0.0649899		0.352946	0.478224
0.0877981	1.19389		0.10361	-0.0321207		0.405027	0.481903
0.0836133	0.340896		0.130458	-0.26736		0.333988	0.462332
0.265751	0.543646		0.425365	0.217148		0.434903	0.440606
0.79634	0.339778		0.29171	-0.0334062		0.490053	0.393152
0.0266606	0.18733		-0.258179	0.0228061		0.259748	0.373627
0.174056	0.538195		0.325009	0.173966		0.486156	0.417355
1.09984	0.610006		0.103675	-0.0648449		0.51355	0.348846
0.570657	-0.153915		0.530875	-0.183847		0.559113	0.179424
0.470059	0.601582		0.25458	0.139048		0.451133	0.549527
-0.126533	0.985263		-0.0065997	0.0234749		0.339791	0.495303
0.488285	-0.0062794		-0.0915645	-0.0964384		0.377218	0.360802
0.0700257	0.399345		-0.174655	-0.0982814		0.328106	0.307107
0.0249953	1.00725		-0.197507	0.252238		0.222165	0.482677
0.673301	0.870407		-0.0181047	0.0571489		0.464261	0.448331
0.301344	0.336585		0.014472	0.147007		0.322488	0.566361
0.62246	0.547039		0.0564286	0.449729		0.530864	0.570476
0.671219	0.736248		0.246522	0.0902174		0.662001	0.535196
-0.187114	0.280992		-0.281929	-0.0366305		0.313728	0.439122
0.343686	0.381138		0.0765381	-0.0080921		0.418899	0.388669
-0.241879	0.800353		-0.141774	-0.185127		0.307824	0.482783
-0.127437	0.442578		-0.11074	0.0894564		0.290771	0.506744
-0.215757	0.883611		-0.186323	0.051536		0.245679	0.570414
-0.280133	0.810477		-0.115198	0.0299513		0.335396	0.348424
0.746053	-0.355114		0.811057	-0.267893		0.413206	0.329858
0.0632641	0.489646		0.103879	0.320326		0.273317	0.40878
0.320227	0.260736		-0.183705	0.12214		0.3262	0.455342
-0.133231	0.244218		-0.0325383	-0.0533799		0.278212	0.325578
-0.261476	0.0581851		-0.238201	-0.0969216		0.163295	0.252107
0.171292	0.267662		-0.111248	-0.0379334		0.329302	0.268673
0.62488	0.188903		0.0411836	0.257093		0.481112	0.427437
0.743287	0.741939		0.292206	0.0844345		0.492809	0.58778
0.468512	0.782525		-0.153903	-0.223628		0.340571	0.393773
0.396349	0.430621		0.0580091	0.372613		0.353488	0.429749
0.832493	0.407307		0.104412	0.211689		0.462759	0.527703
0.564351	1.01764		0.0130912	0.151745		0.490146	0.510894
0.0927707	0.74064		0.0202672	0.31824		0.481347	0.667348
-0.412201	0.507642		-0.159879	-0.168992		0.179242	0.397769
0.348546	0.394728		-0.0363855	0.305987		0.32391	0.516968
0.309596	0.756801		0.148816	0.273456		0.447454	0.567494
0.0807274	0.143081		0.183951	-0.106318		0.41083	0.250923
0.0195384	0.677236		-0.326081	-0.0741465		0.293559	0.433658
-0.405148	0.940472		-0.322606	0.102145		0.14294	0.478975
0.0401423	0.685919		0.318279	0.0991842		0.501435	0.35043
0.3884	0.110895		-0.2465	0.0259359		0.404826	0.386535
0.325534	0.184601		-0.163273	-0.014623		0.410806	0.458155
0.50085	0.262542		0.0895228	-0.0375771		0.346871	0.439778
0.54656	-0.163898		0.151287	-0.109651		0.387293	0.398926
0.609694	0.546842		0.3367	0.140401		0.615166	0.527862
0.623876	0.616782		-0.0596933	0.20383		0.370521	0.453064
-0.108411	1.01669		-0.202595	0.0760045		0.305914	0.384543
-0.0763311	0.228565		-0.0649773	0.34273		0.450142	0.490454
-0.157446	0.309285		-0.0126329	-0.0744522		0.210402	0.425226
0.528048	0.174248		0.412299	0.0349349		0.656014	0.437326
0.396311	0.350866		0.373658	-0.115062		0.507089	0.458942
0.535201	0.849031		0.232037	0.047601		0.551028	0.404526
-0.158292	0.550622		-0.262021	0.287319		0.273884	0.520299
0.526936	0.549746		0.463962	0.435423		0.486735	0.614478
0.833043	0.935524		0.506477	0.153873		0.571816	0.42401
0.616797	0.920581		-0.0045655	0.370497		0.404387	0.583116
-0.209384	0.9816		-0.120535	0.225602		0.269731	0.514801
0.121264	0.784551		-0.0589689	-0.235001		0.331704	0.292133
-0.209971	0.478906		-0.108884	0.175359		0.354105	0.443396
-0.0267457	0.0811251		0.111392	-0.0613088		0.223067	0.426614
0.446035	0.198426		0.0467807	0.0882764		0.331284	0.481529
0.599158	0.252497		0.0981499	0.605084		0.627158	0.577599
0.203082	0.1039		0.198877	0.0091282		0.494286	0.524954
-0.139019	0.63731		0.0608709	0.276846		0.232144	0.47739
0.770166	0.485596		-0.135755	-0.0385218		0.514623	0.393366
-0.0401168	0.83382		0.0219411	0.132161		0.192588	0.43033
0.477496	0.802824		0.0299378	0.504748		0.461512	0.484858
0.525423	1.06561		0.280284	0.318396		0.361281	0.59706
0.800887	0.857966		-0.115319	0.0368375		0.446836	0.433095
-0.3236	0.771852		-0.239919	0.338563		0.267643	0.496344
-0.296914	0.401407		-0.276049	0.194245		0.0507956	0.484033
0.147674	0.407824		-0.026809	0.22787		0.405702	0.457219
0.519181	0.65835		0.490551	0.0992277		0.457131	0.463245
-0.0707216	-0.0751751		-0.208359	-0.266641		0.205705	0.202723
-0.0962156	0.0581777		-0.0528358	0.17196		0.300301	0.466718
0.422458	1.092		0.0530654	0.261166		0.378358	0.642833
0.437922	0.565427		-0.377498	0.146674		0.476296	0.537906
0.811408	-0.025294		0.222543	-0.183792		0.476787	0.221027
-0.108491	0.982629		0.207031	0.32953		0.188328	0.486196
0.425211	0.63		-0.153679	0.406981		0.377894	0.562367
0.450177	-0.0324442		0.235308	0.144505		0.458623	0.386636
0.108318	0.403001		-0.248674	0.00900982		0.452521	0.432407
-0.208584	0.126494		0.0261913	-0.0370875		0.388253	-0.0378353
0.593601	0.123746		0.306639	0.102797		0.534616	0.500514
0.0890837	0.487546		-0.0959457	0.145477		0.403181	0.48709
0.821646	0.401638		-0.0414126	0.108711		0.278114	0.464904
0.312011	0.491368		0.222973	-0.134459		0.373782	0.309536
0.0248721	0.712907		-0.0223563	0.216721		0.380242	0.552308
0.611522	0.13598		-0.13838	0.183635		0.282742	0.358268
0.724282	0.903769		0.181521	0.184917		0.495009	0.567141
0.762123	0.655014		0.145698	0.391638		0.488734	0.649762
0.177261	0.866933		-0.284108	0.206555		0.289949	0.462877
0.494062	0.373983		0.461628	0.539051		0.548273	0.473331
0.966372	0.355032		-0.0920089	0.0649661		0.447037	0.421718
0.638177	1.17369		-0.0810471	0.133399		0.444321	0.502848
0.449338	0.616921		0.421508	0.123762		0.439314	0.390071
0.419449	0.491232		0.206083	0.0441501		0.477549	0.526143
0.620372	0.684867		0.153928	0.0881635		0.556285	0.430644
-0.0914961	-0.119339		-0.212381	0.0312324		0.28322	0.173978
0.840825	1.36896		0.385001	-0.195315		0.449882	0.352095
0.509135	0.866455		0.204754	0.228455		0.461265	0.542231
0.351087	0.213146		-0.256302	0.114595		0.298184	0.429061
-0.0864553	0.859861		-0.170958	-0.27311		0.209672	0.464982
0.613803	0.242488		-0.147249	0.0749127		0.300235	0.392109
0.164225	0.618818		-0.155583	-0.135754		0.366024	0.493578
-0.129016	0.660653		-0.188625	0.0233454		0.24573	0.47377
0.18421	1.01852		-0.0958624	0.293451		0.359861	0.549563
0.4725	0.167076		-0.216116	-0.0101064		0.336238	0.299414
0.223508	0.977147		0.167509	0.184196		0.402216	0.58417
0.142108	0.223679		-0.0589835	-0.124132		0.301755	0.345469
0.0650262	0.537208		-0.208426	0.676507		0.391101	0.436835
0.737585	0.645938		0.235414	-0.0528714		0.434846	0.325984
0.273896	0.711935		-0.106007	0.293711		0.367934	0.519196
0.222193	0.572033		0.0844629	0.363115		0.646415	0.548707
0.636226	0.699801		0.193619	0.119718		0.46661	0.493654
-0.06018	0.608866		0.14152	0.203435		0.36189	0.500715
0.395295	0.394768		0.558186	0.221105		0.511589	0.515666
0.143991	0.326326		-0.131419	0.437969		0.284383	0.31874
0.0285096	0.678753		-0.118528	0.467615		0.324745	0.467181
0.650405	0.144599		0.229747	0.154037		0.596669	0.511142
-0.145483	0.85088		0.186224	0.0494146		0.420796	0.447598
0.485413	0.378725		-0.0716528	0.0952627		0.469444	0.506187
0.902634	0.146565		0.238398	-0.107408		0.397323	0.420651
-0.222038	0.238819		-0.107461	0.0877733		0.190202	0.158643
0.189499	0.198028		0.300591	0.125767		0.472827	0.415861
1.55567	0.428283		0.309425	-0.0797051		0.582746	0.528655
0.657764	0.0990046		0.439504	0.537553		0.536525	0.402255
-0.0428446	0.502065		0.0793828	0.408378		0.267894	0.408627
0.0787173	0.819052		0.00752559	0.0689339		0.257998	0.480119
0.68951	0.603506		0.160595	0.162218		0.528635	0.540174
0.0273122	0.500489		0.1106	-0.134641		0.269576	0.365912
-0.156447	0.824077		-0.348315	0.712016		0.305197	0.481216
0.457779	0.416991		0.470071	0.0580539		0.402157	0.417362
0.24099	0.402754		0.20661	0.00929493		0.44908	0.458968
0.204083	0.353852		-0.0153547	0.040205		0.416585	0.479052
0.623762	0.838193		0.199274	0.0498874		0.492802	0.53722
0.70467	0.651278		0.349893	0.193066		0.273406	0.530835
0.297167	0.323436		0.07368	-0.21629		0.339444	0.419294
0.596171	0.0993951		0.431128	-0.0419246		0.452654	0.553442
-0.0288945	0.834393		-0.113063	0.645169		0.313361	0.548018
0.203278	0.320227		0.146241	0.0295037		0.278603	0.394011
0.378855	0.0968493		0.403527	-0.0476196		0.556279	0.363124
0.85747	1.1483		-0.0385242	0.0384446		0.397972	0.515504
-0.0593976	0.445305		0.14125	0.318813		0.279649	0.368858
0.628389	0.408513		0.0258308	-0.012212		0.398637	0.375939
0.369126	1.04806		0.114667	0.113695		0.355385	0.663503
0.0340696	1.02139		-0.0648131	0.286895		0.161795	0.486555
0.381736	0.479557		0.144835	0.025956		0.530286	0.285446
0.796165	0.885623		0.386078	0.157856		0.4908	0.564162
-0.0148483	0.141165		-0.240012	-0.061184		0.298983	0.502717
-0.312856	0.12746		-0.171638	0.175697		0.139224	0.508332
0.329325	0.711958		-0.0713299	0.237458		0.449972	0.536524
0.481279	0.175274		0.229352	0.233708		0.707603	0.432778
0.394956	0.854234		0.0686363	0.186409		0.32991	0.45173
0.20555	1.04538		0.262295	0.256951		0.462074	0.448772
0.243514	-0.168745		0.0543006	0.0124793		0.386987	0.148811
0.0938015	0.816845		-0.133307	0.153306		0.360084	0.566017
0.400225	0.481858		0.244605	0.282416		0.597773	0.583022
0.512297	-0.171429		0.477057	-0.189321		0.442124	0.268831
0.617653	0.945848		0.106128	0.214822		0.440109	0.50222
0.394813	0.486003		0.0567649	-0.188375		0.25908	0.372232
0.70686	0.792452		-0.174257	-0.237049		0.398177	0.339758
0.543968	0.784665		0.0567403	-0.154943		0.439152	0.376574
0.394919	1.04127		-0.0058278	0.295481		0.371477	0.552596
-0.0411689	0.705081		0.0502259	-0.0574322		0.33108	0.451413
0.491455	0.507451		0.347345	0.056066		0.537408	0.424635
0.146606	0.127333		-0.160649	0.0797443		0.3152	0.346104
0.0707508	0.254528		0.0187261	-0.048122		0.215532	0.447424
0.251876	0.668158		0.134215	-0.0033078		0.317999	0.518561
0.121464	0.49784		0.246071	0.428012		0.351176	0.558503
0.674948	0.920901		0.154792	-0.212714		0.403457	0.333651
0.121589	0.503534		0.0428992	-0.242453		0.446784	0.482449
0.0570194	0.304386		0.338119	0.231251		0.367223	0.539843
0.194509	0.747554		-0.0123278	0.207193		0.504918	0.513754
0.18207	0.538847		-0.113285	0.279132		0.308955	0.446425
0.0481379	0.214767		-0.12947	0.0821104		0.271286	0.434889
0.465941	0.150417		0.0103024	-0.0411776		0.433836	0.217998
-0.211785	0.310448		0.110577	0.165048		0.152303	0.374559
0.698128	0.150922		0.516009	-0.393813		0.548336	0.315194
0.454336	0.73863		0.13811	-0.0265359		0.456579	0.500609
0.298582	0.405364		-0.0741957	-0.0635079		0.36375	0.575543
-0.0223694	-0.113819		-0.218117	0.0346012		0.299262	0.262971
0.00437647	0.924356		0.00452777	-0.324231		0.381156	0.373949
0.347592	0.155365		0.132296	0.238833		0.483598	0.452885
0.551771	0.453289		-0.107252	0.170262		0.35931	0.470743
0.388261	0.940986		-0.0756732	0.257962		0.4521	0.537634
0.47746	0.254772		-0.0490985	-0.0893648		0.408665	0.40953
0.611326	0.456692		0.448655	0.316687		0.577327	0.459841
0.563523	0.570063		0.218206	0.110394		0.335676	0.545003
0.628771	0.0976108		0.163423	0.270109		0.539458	0.469897
0.529213	0.357139		0.25034	-0.12451		0.4966	0.292739
0.632102	0.895995		0.101415	0.335832		0.330161	0.45687
0.113929	0.452167		-0.223756	0.28026		0.303922	0.442538
0.162879	0.465663		-0.270028	0.162178		0.421082	0.483452
-0.392026	0.503641		-0.158994	0.367847		0.233227	0.610638
-0.0136446	0.635977		0.0945391	0.326382		0.242458	0.36011
0.163959	0.38613		-0.0012879	0.111205		0.545849	0.427341
-0.144159	0.740782		0.0301901	0.229637		0.380821	0.490584
0.216492	0.666178		-0.281002	0.1601		0.315072	0.505823
0.00747757	-0.0284287		0.170406	-0.121729		0.395769	0.382853
-0.192677	0.584812		-0.0346527	-0.0711654		0.280925	0.450153
0.0555067	0.257405		0.332084	-0.123427		0.552505	0.442375
0.54583	0.248116		0.0707536	0.0311309		0.478026	0.350357
0.402245	0.506612		0.370618	0.075834		0.391742	0.487315
-0.134214	0.92641		-0.120316	0.147007		0.295147	0.388531
-0.195809	0.144347		-0.170667	-0.114441		0.208837	0.436359
0.321503	0.467569		-0.0645688	0.0783319		0.472526	0.557576
0.493648	0.305156		0.242713	0.0956294		0.472683	0.464391
0.353792	0.583012		-0.167102	0.0920097		0.290562	0.445435
0.659752	0.651155		-0.0019439	0.196468		0.474886	0.513754
0.243917	0.103684		-0.136453	-0.106904		0.360057	0.423542
0.302497	0.89712		-0.0655118	-0.0382439		0.398497	0.627999
0.667228	0.254409		0.19335	-0.0013554		0.496023	0.473464
0.465273	0.51649		0.0945971	0.248392		0.62379	0.398525
0.366832	0.395132		0.611109	0.174758		0.543925	0.540104
0.31797	0.645543		-0.129869	0.328846		0.271483	0.501289
-0.0833213	0.622097		-0.15475	0.197848		0.225911	0.490855
-0.229096	0.178198		-0.0355935	-0.0580577		0.179231	0.393147
0.818837	0.160976		0.0201163	0.192586		0.505818	0.286704
0.374449	0.38184		0.0213886	-0.0439061		0.466657	0.40401
0.129503	0.439137		-0.144686	0.258431		0.395365	0.431081
0.808664	0.384648		0.210121	0.231134		0.53361	0.487725
0.344249	0.568989		0.252615	0.0743124		0.421792	0.330121
0.446804	0.18672		-0.0253758	0.120774		0.377595	0.349345
0.173862	0.910097		0.127944	-0.0094217		0.34939	0.511579
-0.0702417	0.554696		-0.247802	-0.0846227		0.34816	0.423555
0.217815	0.0397612		-0.199971	0.0714082		0.207326	0.346999
0.462885	0.24361		-0.0380556	-0.0237847		0.370702	0.354483
0.313623	0.693591		0.312062	-0.177989		0.444598	0.445967
0.583037	0.82935		0.0943144	0.0615269		0.466871	0.386233
0.483941	0.117601		0.227177	-0.0617427		0.450939	0.362688
-0.0157274	0.195588		-0.177327	0.036239		0.272508	0.227421
0.687329	0.95881		0.278407	-0.0780511		0.286621	0.485732
0.116283	0.624834		-0.136818	0.282702		0.303815	0.543666
-0.105491	-0.0356523		0.161081	-0.201578		0.415978	0.359816
0.829524	0.826382		0.181081	0.206691		0.464954	0.517567
0.225077	0.584282		-0.269103	0.212707		0.281055	0.579241
0.435791	0.594762		-0.150944	-0.126409		0.366139	0.528151
0.719873	-0.155816		0.012403	0.589355		0.446345	0.334345
0.404459	0.513222		-0.0614885	0.175993		0.293508	0.523688
0.552072	0.31077		0.124661	0.00072138		0.564955	0.460273
0.330509	0.212442		0.0661019	0.173178		0.560392	0.403156
0.479055	0.428656		-0.355653	0.353379		0.374566	0.469145
0.276065	0.79568		0.101639	0.00822257		0.334279	0.510808
-0.259907	0.670977		-0.134112	-0.234924		0.090925	0.444891
1.01211	0.859463		0.0336758	0.0107319		0.469178	0.465599
0.239411	0.153205		-0.184665	0.136688		0.307425	0.364762
0.464323	1.37768		0.295238	0.0744402		0.540772	0.635939
0.100736	1.14558		-0.107535	0.00930586		0.447094	0.66243
0.526514	0.0327976		0.404063	0.0150076		0.600581	0.344292
-0.0538298	0.601698		-0.0208121	0.310273		0.245619	0.504337
0.223388	0.60342		-0.0845699	-0.0719494		0.373599	0.563883
0.272267	0.949468		0.385702	0.164624		0.312512	0.488192
0.107983	0.635422		-0.115911	0.0855421		0.283267	0.339679
0.510364	0.556788		0.268063	0.280828		0.581159	0.412586
0.121872	0.425098		0.0841485	0.231572		0.427348	0.507735
0.543385	0.428475		0.210746	-0.255445		0.37515	0.41454
0.469298	0.469475		0.363874	0.128477		0.514377	0.446298
0.121864	0.472688		0.0559506	-0.113485		0.319991	0.220393
0.236064	0.174856		0.0435278	-0.283323		0.314378	0.364696
0.00345238	0.0351944		0.0548452	-0.220001		0.312301	0.365552
0.0519382	0.767213		-0.160093	-0.131343		0.323065	0.352989
-0.0240459	0.536097		0.24373	0.198		0.371786	0.42481
0.570777	0.467703		0.359641	0.442984		0.521768	0.457919
0.254976	0.00988436		0.0676578	0.0666716		0.331124	0.361105
0.466319	0.244413		0.136554	0.0548682		0.381918	0.626046
0.174692	0.600412		0.0712466	0.24261		0.334552	0.575836
-0.137615	0.413486		-0.00885	0.347694		0.196031	0.473045
0.382409	0.591771		-0.19748	0.230945		0.472528	0.531512
0.44831	0.267984		-0.0737027	-0.0018869		0.329388	0.414918
0.624839	0.471667		0.10559	0.0997088		0.479042	0.547559
-0.184251	0.721733		-0.0639351	0.0466246		0.306038	0.454206
0.285451	0.733189		-0.15325	0.0911328		0.279642	0.461728
-0.062532	0.710986		-0.0206874	-0.0030764		0.265686	0.436855
-0.236483	0.274425		-0.205386	0.0782415		0.192522	0.57546
0.498389	0.716654		-0.0240804	0.160039		0.44266	0.467762
0.208747	0.829386		-0.114236	0.341424		0.346946	0.407033
0.458395	0.661403		-0.144164	0.16977		0.402558	0.616206
0.450466	0.306443		0.263406	0.129729		0.425605	0.475328
0.591802	0.223079		0.273901	0.00688851		0.496406	0.483198
-0.0208224	0.458202		-0.384947	0.307472		0.32816	0.342107
0.743989	0.331023		0.0769198	0.179577		0.487694	0.304626
0.474516	0.0505999		0.482015	0.213921		0.549858	0.496969
0.892969	0.574138		0.407696	0.0740378		0.673569	0.285585
0.0690006	0.747587		-0.19749	0.107507		0.283374	0.589418
0.503714	0.176591		0.0957205	0.173187		0.530111	0.285182
-0.0254575	0.0511292		-0.196123	-0.181206		0.253998	0.171211
-0.148222	0.735747		-0.117239	0.170325		0.102096	0.446631
-0.488127	0.660585		-0.182333	0.440669		0.0608248	0.703745
0.207349	0.37711		-0.0997163	-0.228411		0.337732	0.326148
0.0246329	0.761238		-0.112196	0.134204		0.309265	0.433396
0.380602	0.820095		0.0317536	0.0276586		0.351235	0.434023
0.250986	0.265791		-0.0326824	-0.407608		0.384202	0.388246
0.680132	-0.0417635		0.217608	0.0950815		0.511469	0.370059
0.429053	0.255093		0.0372311	-0.370289		0.439767	0.40408
0.326759	0.367232		0.0663904	0.157893		0.435347	0.463405
0.0370332	0.306037		0.0258251	-0.0834717		0.367483	0.314583
0.222207	0.45584		0.034192	0.154456		0.238431	0.458672
0.786747	0.355617		0.0830092	0.322729		0.570201	0.610481
0.28114	0.545223		0.320193	-0.138246		0.451217	0.46474
0.249144	0.316141		-0.058426	0.0219826		0.366549	0.510362
0.179676	-0.163094		-0.111964	-0.166143		0.459833	0.306951
-0.180501	0.492256		-0.0792813	0.223264		0.184634	0.505905
0.0121434	0.704392		-0.0935899	-0.0408447		0.362842	0.35847
-0.178453	0.0744019		0.0690147	0.024382		0.222071	0.274686
-0.443868	0.745165		-0.141758	0.239387		0.201808	0.552677
-0.0198218	0.996933		-0.211264	0.468465		0.268521	0.517054
0.110785	0.545721		-0.215356	0.25944		0.252534	0.50936
0.455326	0.2099		0.165071	-0.0661208		0.387018	0.287632
0.642161	0.203897		0.335466	-0.122839		0.474475	0.384138
0.282156	0.968618		-0.121021	0.0147299		0.220731	0.428884
0.850032	0.531709		-0.123585	-0.127904		0.38187	0.492592
0.396318	0.686514		0.0609547	-0.0905927		0.229786	0.459222
0.500082	0.10768		0.0734433	0.0648764		0.390922	0.49852
0.237288	0.446598		0.147324	0.124072		0.350818	0.59136
0.248219	0.390498		-0.192918	-0.044638		0.366233	0.331382
0.622916	-0.0557093		0.179349	0.059442		0.484612	-0.029991
-0.134138	0.507426		0.00757599	0.0846663		0.346311	0.491517
0.335631	-0.0480402		0.0354622	-0.0485379		0.326015	0.346999
-0.0344822	0.815941		-0.224362	0.336248		0.257036	0.523614
0.0837648	1.23199		-0.0311613	0.23275		0.343238	0.540578
-0.0525575	0.776798		0.00848349	0.217564		0.0967401	0.350883
0.356067	1.36059		-0.220002	-0.0090619		0.287847	0.547691
-0.102032	0.720454		-0.180591	-0.0349091		0.318239	0.473435
0.0675265	0.936578		0.120971	0.1884		0.380358	0.601503
-0.286766	0.46882		-0.0060996	0.090405		0.277642	0.465241
0.0830499	0.44196		-0.027715	0.0998479		0.384803	0.473368
0.433795	0.425861		-0.0712253	-0.156726		0.314402	0.441983
0.643611	0.397397		-0.309379	-0.0406786		0.396282	0.422104
0.671712	0.370307		0.0208788	0.580762		0.405554	0.456358
-0.39689	0.232416		-0.218053	0.28727		0.125128	0.431224
0.018984	0.345918		-0.0932071	0.200288		0.290529	0.506884
0.127691	0.645337		-0.0808835	0.15261		0.320246	0.460437
0.928648	-0.0310352		0.198426	0.124812		0.454581	0.367596
0.18217	0.806644		0.124938	0.0248434		0.42269	0.415941
0.468184	1.3313		0.127138	0.114221		0.37674	0.419107
0.534898	0.78042		0.280321	-0.0441908		0.542527	0.429075
0.398944	0.743557		-0.2046	0.127497		0.334083	0.451443
-0.263056	0.428579		-0.299203	0.119009		0.271333	0.431157
-0.342085	0.476662		-0.355369	0.285203		0.231434	0.663452
0.471592	-0.300811		-0.182449	0.0553896		0.437583	0.0401403
0.367558	0.831603		0.174432	-0.0758659		0.371395	0.436187
-0.200531	0.530769		-0.233311	0.339356		0.0909527	0.530318
-0.399438	0.453601		-0.0900725	-0.175431		0.161518	0.264085
0.356348	0.485862		0.173098	0.222645		0.485203	0.500613
0.391843	-0.0609856		0.380045	-0.0971568		0.45619	0.230054
-0.0271986	-0.217434		-0.16429	-0.21031		0.302311	0.174115
0.0462626	0.37873		-0.242799	0.0376859		0.269929	0.385604
-0.0009424	0.514413		0.0548077	0.237503		0.350849	0.515261
-0.174283	0.26573		-0.0792397	0.0949513		0.277566	0.475575
-0.329867	0.684944		-0.0666139	0.032251		0.301304	0.347526
0.0803865	-0.120824		-0.175217	0.129481		0.283859	0.179055
0.390264	0.280493		-0.144043	0.25364		0.349952	0.58042
0.456811	0.837541		0.14693	0.278789		0.496661	0.491365
-0.160588	0.476714		0.00521381	0.123075		0.375545	0.4823
0.268603	1.22781		0.147184	0.157131		0.450655	0.538098
-0.527874	0.560959		-0.318251	0.14686		0.191751	0.449624
-0.0124599	0.380907		0.0422714	0.221319		0.297762	0.515504
0.557814	0.668864		0.320482	0.343844		0.466111	0.332213
0.488829	0.507816		0.0193618	0.0919786		0.408144	0.486018
0.361746	0.362943		0.180189	0.141459		0.382069	0.353086
-0.227673	0.770124		-0.289524	0.274204		0.172286	0.486106
0.334736	0.311623		0.203474	-0.0533409		0.459949	0.44682
0.578322	0.266988		0.148048	0.0540814		0.442894	0.304896
0.0545367	0.110545		-0.0576429	-0.137995		0.358953	0.320712
0.466506	0.0178183		0.203136	0.0693103		0.484238	0.415815
0.308302	0.555818		0.394494	0.0509361		0.50588	0.468618
0.0483841	0.638567		-0.01076	-0.183561		0.365711	0.496408
0.805998	0.999123		0.265872	0.103244		0.449164	0.590175
0.166398	0.675218		0.40698	0.0823161		0.422732	0.468929
0.412722	1.29076		0.151812	0.0408386		0.358397	0.473682
0.426327	0.0784322		0.146624	0.0773806		0.512342	0.287722
0.407123	0.633726		0.249452	0.0720927		0.447829	0.440018
0.43566	0.889055		-0.0803898	0.281046		0.459454	0.450286
-0.0173857	0.690246		-0.266953	0.363985		0.253503	0.5056
0.441854	0.537481		0.0181976	0.543441		0.460027	0.574028
0.451102	0.129952		-0.0936598	-0.0987066		0.442196	0.297059
0.381098	0.808601		-0.147962	0.191341		0.341469	0.517034
0.419639	0.406533		0.347713	0.283885		0.454008	0.389576
0.240232	0.477351		-0.0139871	-0.0099383		0.317605	0.476852
0.0339621	0.354983		-0.135618	0.0944836		0.440449	0.383272
0.543394	0.643126		0.327135	0.363442		0.566906	0.49539
0.706097	0.781813		0.33263	0.0703573		0.532807	0.61034
-0.0659713	0.337546		-0.114324	0.251704		0.349727	0.472492
-0.203168	0.868223		-0.143349	0.307721		0.295591	0.429584
0.351162	0.490429		-0.0480335	0.165119		0.425407	0.53501
0.325053	0.196131		0.0128196	0.034904		0.378893	0.347476
0.345127	0.551709		0.173783	0.219319		0.435679	0.515161
-0.0909467	0.818592		0.0553001	0.312574		0.35783	0.451827
-0.121636	0.733455		-0.087564	-0.0421467		0.329052	0.318963
1.08099	0.456934		0.193151	-0.134079		0.455109	0.384433
0.34351	0.233466		-0.0205256	0.120306		0.283605	0.437028
0.1359	0.64704		0.14673	0.229847		0.360955	0.462177
0.513988	0.815714		0.267715	-0.213999		0.390269	0.381401
0.00847455	1.30874		0.0280282	0.510945		0.38937	0.619208
0.293917	0.377017		-0.0565805	-0.0546251		0.473281	0.359797
0.713751	0.849715		0.11066	0.155026		0.53402	0.496806
0.589649	0.520159		0.243535	0.310441		0.350661	0.501565
0.557777	0.633959		0.111468	-0.0807325		0.445119	0.3686
0.159143	-0.399492		0.244394	-0.120555		0.428267	0.215355
1.17115	0.721275		0.00029616	0.10045		0.482041	0.457873
-0.193035	-0.334697		0.224079	-0.084895		0.255556	0.260884
0.591375	0.718656		0.192122	0.172076		0.477218	0.534343
0.118939	0.521531		-0.0845328	0.144413		0.409207	0.472821
0.0625261	0.149671		0.0042572	-0.162641		0.32859	0.281124
0.0536089	0.830271		-4.59e-06	0.108297		0.333946	0.487527
0.273599	0.0578205		0.136693	-0.0500628		0.402899	0.310592
-0.0755808	0.651601		-0.00124	0.168921		0.328236	0.459752
0.263685	0.458848		0.264582	0.102955		0.29926	0.554968
0.119786	0.700513		-0.0944935	0.1059		0.310636	0.602347
0.851845	0.605101		0.206062	0.450579		0.427292	0.459598
0.205434	0.510965		0.134725	0.018122		0.41798	0.496914
0.0605682	0.514569		0.0406935	0.667007		0.428777	0.542924
0.0141407	1.20804		0.0921723	0.131638		0.338572	0.525719
0.00251348	0.273668		-0.232365	0.0961282		0.222647	0.418576
0.458134	0.0314652		0.268153	0.101557		0.419749	0.425597
0.0686622	0.827041		-0.015097	0.239863		0.409695	0.397086
-0.114757	0.59619		-0.19532	0.00353955		0.115916	0.449267
0.267581	0.261932		0.0865072	0.325144		0.482604	0.34789
-0.0141152	0.363102		-0.107448	0.153191		0.230494	0.420442
0.433686	-0.296634		0.387788	-0.20582		0.540434	0.257942
0.0211456	0.261223		-0.146664	-0.254269		0.329525	0.446212
-0.08531	0.454442		-0.265774	-0.0328054		0.252446	0.380673
-0.0869093	0.410755		-0.237212	0.0606754		0.290301	0.479401
0.070323	0.520783		-0.0071628	0.140214		0.308948	0.382252
0.64665	0.364682		0.00534193	0.0338459		0.589552	0.376439
0.0918739	0.293438		-0.0447831	0.198141		0.293347	0.521762
0.123054	0.735503		-0.216807	0.267998		0.282325	0.590071
0.515353	0.621403		0.0207175	0.059778		0.498255	0.545265
0.325173	0.998493		0.242061	0.399335		0.504017	0.548648
0.43116	0.332023		0.0569781	0.024586		0.369873	0.480197
0.582567	0.775244		0.243518	0.072722		0.51915	0.474058
0.469461	-0.597295		0.141693	-0.16859		0.505863	0.135076
0.604811	0.533631		0.275874	0.396212		0.551434	0.435078
-0.231196	-0.055768		-0.212055	-0.0120076		0.202663	0.455795
0.865958	0.0619267		0.176606	-0.0850716		0.590636	0.388385
0.36191	0.670285		0.145864	0.440842		0.451998	0.545231
-0.0139108	0.563249		0.230225	0.139294		0.47706	0.342157
0.353179	0.395433		-0.0343739	-0.127922		0.32169	0.336399
0.45975	0.522126		0.191258	0.151855		0.504689	0.606382
0.192655	0.627063		-0.0896074	-0.199114		0.383061	0.484432
0.0721279	0.931196		-0.153551	0.145967		0.34443	0.479293
-0.208618	0.676623		0.0175818	0.369126		0.265629	0.473543
0.304764	0.774036		0.0237579	0.105846		0.478065	0.398097
-0.0471339	0.540422		-0.20319	-0.210225		0.260722	0.490055
0.782572	0.16061		-0.150996	0.389384		0.419531	0.535631
0.0733028	0.638931		-0.122155	0.232679		0.348145	0.564108
0.181059	0.387952		0.120139	-0.0423233		0.271393	0.442836
0.888264	0.604318		0.344272	0.111575		0.525159	0.521703
-0.12761	0.468967		0.250673	-0.0721582		0.347867	0.414702
0.574332	0.712623		0.0375524	0.11989		0.391084	0.352799
0.210143	0.571973		-0.228111	0.293423		0.350134	0.452229
0.761944	0.905217		0.135608	-0.0711814		0.676616	0.349099
0.519084	0.722344		-0.296259	0.171051		0.344188	0.489174
0.623574	0.490637		0.0300866	0.373575		0.42384	0.663304
0.279293	0.613827		0.181225	0.0693303		0.440892	0.40744
0.147375	0.485511		0.186218	0.27568		0.450433	0.474943
0.424303	0.609059		0.0360171	-0.15725		0.446736	0.464864
-0.0016426	0.92311		-0.0389969	0.192222		0.298385	0.593035
0.0119008	0.928097		-0.232811	0.0269334		0.357752	0.497526
0.335647	0.484093		0.192042	0.456878		0.409758	0.492282
0.166879	0.84619		0.216758	-0.129349		0.452007	0.569005
0.370142	0.288475		-0.287264	0.160599		0.204439	0.388125
0.137339	0.344348		-0.0117201	-0.0910523		0.293816	0.394532
-0.342372	0.461902		-0.3015	0.143454		0.0912756	0.495239
0.356809	0.682429		0.00173234	0.407493		0.429571	0.474328
0.156937	1.01042		-0.0291023	-0.09705		0.197207	0.482487
0.173355	0.488654		0.145372	0.311646		0.354878	0.494483
0.125429	0.900997		-0.286825	0.198827		0.427743	0.424712
0.0101259	0.671095		-0.0678711	-0.0449139		0.202527	0.486383
-0.0032813	1.32784		-0.0910225	0.00689305		0.297906	0.505323
-0.276081	0.427242		-0.143203	0.416194		0.178545	0.508923
0.876816	0.223951		0.00649734	0.0969082		0.540715	0.375984
0.48181	0.533652		0.405643	0.133412		0.247673	0.429843
0.303064	0.245281		-0.0488262	0.0342445		0.298831	0.657586
-0.0768489	1.21552		-0.0406475	0.102725		0.30989	0.441334
0.55879	0.496282		0.262706	0.16749		0.439759	0.490613
0.0751961	0.45236		-0.211887	-0.169372		0.209518	0.445913
-0.110396	0.407941		-0.151548	0.208723		0.311568	0.469529
0.344872	0.412728		0.107847	0.0186735		0.424592	0.442237
0.284919	-0.0125465		-0.153559	0.142824		0.379546	0.238346
-0.239939	0.496062		-0.187732	0.088872		0.241061	0.431169
0.305527	0.258716		-0.0469641	0.247049		0.434854	0.371583
0.942595	0.172736		-0.114475	0.182252		0.323074	0.4585
0.247622	0.164543		0.283038	0.0334428		0.361187	0.386693
-0.0071476	0.253378		-0.214291	-0.0116176		0.35327	0.524845
0.599303	0.518425		0.207926	0.112783		0.572688	0.52295
0.225242	0.236631		0.192774	0.0337453		0.375185	0.359087
0.422424	0.63932		0.255853	0.407026		0.500835	0.461
0.0130385	0.246905		-0.170837	0.314696		0.397638	0.499153
0.50853	0.577887		0.266513	0.119075		0.478734	0.456416
0.846648	1.01681		0.231539	0.024226		0.426739	0.499161
-0.0642215	0.584803		-0.004808	0.518802		0.415365	0.598527
-0.141136	0.323981		0.0003687	0.216637		0.183557	0.489334
0.241199	0.158137		-0.130712	-0.175107		0.338654	0.31751
0.533428	0.516383		0.2518	0.192116		0.427033	0.47056
0.339582	1.27221		0.178583	0.195492		0.26053	0.47803
-0.243403	0.377935		-0.313461	0.035527		0.207907	0.480412
0.0865421	0.437014		-0.180074	0.129001		0.370549	0.448573
0.0251753	0.543902		0.143899	0.322535		0.394345	0.408088
0.0554251	0.81662		0.0961706	-0.104841		0.381359	0.435513
0.00699664	0.378961		0.0132923	-0.0836371		0.260154	0.500661
0.665546	0.106029		-0.0066847	0.152737		0.354366	0.473758
0.225638	0.644231		0.0092395	0.0946242		0.444646	0.585734
-0.187482	0.11461		-0.218774	0.321846		0.202023	0.36017
0.206068	0.647917		0.145992	-0.275987		0.301424	0.309399
0.40511	0.474743		-0.0815883	0.00794775		0.336202	0.343168
0.265288	1.05906		0.0346029	0.0078003		0.525492	0.470783
0.376413	1.00736		-0.0905709	0.225332		0.395286	0.582288
0.0667465	0.464523		-0.147892	0.298475		0.327698	0.452468
1.12988	0.482503		-0.161435	-0.0472988		0.467124	0.461658
0.0801481	0.116535		-0.275457	0.28253		0.294954	0.556784
-0.185815	0.722517		-0.168193	0.183955		0.242464	0.524504
0.184761	0.589935		-0.282129	0.0640067		0.334422	0.43326
-0.0990025	0.105644		-0.103385	0.021789		0.125264	0.293907
-0.303895	0.779629		-0.276922	0.116541		0.235153	0.41403
-0.0229387	0.575771		-0.0691186	-0.0363302		0.291102	0.384052
0.431862	0.352513		0.356555	-0.0297611		0.416028	0.336336
0.563937	0.455378		-0.301752	-0.0008166		0.316948	0.449397
0.476618	0.775031		0.372363	0.0804311		0.520564	0.517483
0.429769	0.68186		0.177005	0.393978		0.453309	0.52634
-0.271455	0.509839		0.178717	0.0604748		0.269348	0.625451
0.431307	0.368433		0.153284	0.186733		0.37212	0.480485
-0.112085	0.60966		-0.14142	0.287132		0.360928	0.548002
0.627209	0.53004		0.148967	0.0268433		0.531888	0.528232
0.629669	0.526445		-0.138987	-0.0126734		0.373505	0.315806
-0.320331	-0.279868		-0.206728	-0.158044		0.191127	0.325887
0.495054	0.766054		0.114131	0.646091		0.438176	0.549608
0.74871	0.749955		0.111153	0.18683		0.431827	0.502281
0.404324	0.576546		0.388055	0.183047		0.602521	0.443211
-0.172135	0.335112		-0.241449	0.0941156		0.252004	0.448158
0.269957	0.571171		0.100844	0.2036		0.488983	0.573939
-0.32065	0.731298		-0.261264	-0.0896429		0.254741	0.531908
0.2007	0.818825		0.168292	0.0664294		0.471363	0.42028
0.4338	-0.117775		0.220121	-0.190322		0.466367	0.301093
0.706305	0.0241847		-0.243964	0.178491		0.20996	0.299631
0.370041	0.806802		0.100114	0.188148		0.482566	0.579332
0.501003	0.564142		0.184976	0.135572		0.528275	0.49109
0.809452	0.989221		-0.0446609	0.0979361		0.389292	0.507324
0.227641	0.337983		0.00463901	0.111809		0.336475	0.394369
0.375513	0.18702		0.0557948	-0.117689		0.387405	0.43625
-0.455008	0.426353		-0.173147	0.0215047		0.0912089	0.591942
0.128544	0.268776		-0.274337	0.111837		0.10267	0.389142
0.571731	-0.0939719		-0.206133	-0.156104		0.392211	0.40429
0.0755601	0.895659		-0.0323124	0.178821		0.374147	0.475019
0.533094	0.537554		-0.024038	0.512766		0.474124	0.562925
-0.0522197	0.749935		-0.0842906	0.0260474		0.24544	0.573447
0.554019	1.0794		0.0533605	-0.258791		0.430815	0.406802
0.096767	0.353639		-0.206133	-0.064143		0.234574	0.505086
-0.440448	0.636017		0.207761	0.166939		0.181665	0.528014
0.231447	0.976913		0.113311	0.238842		0.329225	0.670483
0.138279	-0.0952559		-0.0266402	-0.124176		0.583514	0.200419
0.11954	0.876737		-0.140445	0.323171		0.378973	0.504844
-0.241431	0.27762		-0.0823554	-0.0084845		0.248562	0.558403
0.125378	0.479378		-0.0286389	0.309843		0.432997	0.361604
0.710509	0.754747		-0.205371	0.0308668		0.324381	0.449907
0.796266	1.06429		0.194537	0.19123		0.427372	0.574974
0.0629657	0.304788		-0.104962	0.0128594		0.322334	0.547325
0.833191	0.899111		0.323996	-0.159609		0.65923	0.458624
0.431733	0.926378		0.161249	0.168917		0.416155	0.653557
0.0528834	1.06208		0.123045	-0.0939435		0.342954	0.513495
0.584606	0.0595399		0.162222	-0.164358		0.43281	0.351209
0.280588	-0.0658573		0.213968	-0.0883121		0.384853	0.465956
0.560948	0.340545		0.0322444	0.126419		0.560151	0.466234
0.152195	0.444912		0.347075	0.555304		0.49875	0.569142
-0.257297	0.522485		-0.188929	0.107423		0.318889	0.325785
0.749067	0.155461		0.264701	0.390671		0.517793	0.38495
0.380555	0.403424		0.0425274	0.115996		0.4447	0.440674
0.374577	0.650016		0.425516	0.208931		0.626507	0.361019
0.528263	0.635135		-0.103319	0.246313		0.399868	0.428225
0.733951	0.382632		0.115197	0.0906917		0.431225	0.302698
-0.0468869	0.607597		-0.136698	0.0897724		0.245149	0.560449
-0.189055	0.478157		-0.311865	-0.0120804		0.348909	0.532711
0.54345	0.551285		0.20463	-0.0292908		0.500653	0.559046
0.287874	0.666707		-0.0921611	0.338858		0.32512	0.424726
0.388812	0.0972202		-0.155534	0.0468206		0.406731	0.521577
0.482614	0.283887		-0.145661	0.163915		0.324423	0.565542
0.523587	0.246082		-0.0513475	-0.10916		0.427824	0.520576
-0.264229	0.418691		-0.0819756	-0.0195264		0.0841788	0.496311
-0.211409	0.280001		-0.0777446	0.11476		0.412804	0.528497
0.358852	0.467361		-0.0493728	-0.0991885		0.389368	0.414301
0.448664	0.567993		0.0448057	0.182517		0.550875	0.585651
0.204547	0.569602		0.170012	0.03787		0.472661	0.443595
0.875082	-0.234355		-0.0917336	-0.111667		0.389311	0.332228
0.346641	0.923739		0.257577	0.16736		0.486126	0.603604
0.438333	0.601694		-0.0736581	0.082149		0.351041	0.450311
0.73705	0.0713628		0.623165	0.222974		0.584727	0.405484
-0.23757	0.544768		0.333212	-0.306871		0.0624425	0.272971
0.277902	0.744038		0.0823307	0.261792		0.310931	0.492607
0.0762279	0.440316		0.021932	0.0147036		0.354098	0.391198
0.414872	0.512321		-0.0578204	0.128677		0.415667	0.44293
-0.390277	0.294927		-0.327226	0.321203		0.0789699	0.582879
-0.206193	0.724787		-0.162413	0.107039		0.216272	0.520744
0.621692	0.523289		0.208115	-0.204953		0.371131	0.415472
0.0571812	1.19626		-0.0110159	-0.087906		0.196293	0.500453
0.505772	-0.0983049		-0.0475884	-0.121905		0.392732	0.360591
0.0464448	0.337085		-0.365677	0.0133015		0.178981	0.412048
0.469057	0.175328		0.383718	0.00469478		0.511742	0.446711
0.110958	0.316354		-0.180776	0.0452763		0.40601	0.559195
0.369614	0.229694		-0.208795	0.359255		0.280008	0.489265
0.535428	0.375843		-0.0653244	0.218604		0.377859	0.591671
0.365453	0.0766958		0.296856	0.0201299		0.247764	0.281465
0.495184	0.544473		0.196602	0.455099		0.4722	0.499959
0.38736	1.43389		-0.0256835	-0.0039087		0.319317	0.483402
0.246227	0.435433		0.0946488	0.245765		0.471633	0.457279
0.842449	0.255658		0.0140545	-0.259962		0.233556	0.37203
-0.200356	0.440468		-0.305925	0.156098		0.303844	0.345761
0.297325	0.525554		-0.122593	0.0274768		0.336677	0.501395
-0.394517	0.429752		-0.158494	-0.0927391		0.139724	0.544302
-0.328108	0.317115		-0.114527	0.23914		0.195192	0.649311
0.0622499	0.235058		-0.311797	0.0320777		0.371225	0.435112
0.266283	0.49302		-0.053911	-0.038727		0.4026	0.395208
0.396981	0.618162		0.176329	0.2405		0.570487	0.603556
0.266712	0.265636		0.218347	-0.101508		0.455917	0.36412
0.442186	0.560181		0.00364461	-0.197531		0.516368	0.511752
-0.194629	1.10026		-0.211081	0.286248		0.189236	0.58721
0.701088	0.0824942		-0.149671	0.0741668		0.553516	0.426849
0.260829	0.289344		0.172846	0.159077		0.288366	0.304429
0.260874	0.165178		0.210477	0.256658		0.444298	0.3403
-0.0790022	0.557126		-0.193594	0.364827		0.22045	0.454457
0.493137	0.306073		0.179173	0.0172184		0.492239	0.453725
0.249509	0.554607		0.108648	0.296043		0.358034	0.549163
0.487055	0.954778		0.068488	0.546726		0.353116	0.448893
0.512996	0.0267006		0.0700292	-0.212812		0.479531	0.242816
-0.0852351	0.64814		-0.159903	0.253629		0.237624	0.465469
0.529574	0.304688		0.428956	0.231152		0.481137	0.20244
0.749619	0.580146		0.057482	0.0933376		0.519815	0.475782
0.466751	1.1286		0.157502	0.0278479		0.438253	0.63625
0.102531	0.405972		0.0893315	0.390869		0.362405	0.572541
0.565115	0.514072		0.123748	-0.327647		0.436751	0.243073
1.16616	0.382669		0.27616	0.270558		0.612658	0.434982
0.644233	0.385602		0.230492	0.441753		0.474355	0.5118
0.329492	0.548598		-0.169611	0.447147		0.339664	0.507252
0.0749765	0.406132		-0.144574	0.221695		0.425469	0.422021
0.153489	0.0634916		0.134674	0.099114		0.471335	0.358999
0.132204	1.07913		0.131745	0.381205		0.40044	0.48723
0.405375	0.261147		-0.0697102	0.0357408		0.256267	0.311616
-0.192494	0.274013		-0.123102	0.151449		0.340683	0.638076
0.0299301	0.0982982		-0.329652	-0.0501181		0.132966	0.374694
0.37316	0.0177807		-0.0342325	0.152338		0.432933	0.326837
0.727725	0.647768		0.362544	-0.280821		0.346271	0.327653
0.364557	0.202142		0.0814636	-0.0674421		0.353935	0.443947
0.570393	0.753579		-0.0674671	0.130004		0.409982	0.54573
0.471769	0.799148		-0.0749631	-0.0443684		0.344524	0.349451
0.654033	0.373278		0.45563	0.197181		0.467166	0.381428
0.43983	0.873848		0.126059	-0.136135		0.502406	0.42423
0.415763	0.338904		-0.134034	-0.084995		0.286472	0.552755
0.27171	1.00074		-0.216114	0.257214		0.228686	0.526226
-0.0408212	0.573729		-0.177973	-0.124197		0.254122	0.391991
0.752432	-0.313158		0.0938486	-0.219205		0.361591	0.20811
0.130583	0.170506		0.24797	0.225096		0.584476	0.472707
0.810803	0.256378		0.0310829	-0.119813		0.5311	0.341412
0.563925	0.553707		0.264704	0.370904		0.383067	0.480151
0.537079	0.689086		-0.0773215	-0.0743469		0.51644	0.45256
0.750238	0.424051		0.0412858	-0.0902235		0.45219	0.421598
0.604111	-0.174637		0.171241	-0.0791108		0.444455	0.412362
1.00007	1.10001		0.165963	0.140393		0.36269	0.572785
0.0662373	0.203333		-0.0777822	0.173358		0.344461	0.329379
0.0833692	0.397666		-0.240501	0.251676		0.262258	0.507949
0.613081	0.291969		-0.0457281	-0.0264907		0.421443	0.431775
0.371566	0.775523		0.0268593	0.345408		0.42679	0.545223
-0.0672839	0.582078		-0.258516	0.526705		0.175762	0.567796
0.699665	0.443356		0.242211	0.373494		0.191366	0.44805
0.730204	0.535804		0.527962	0.0262392		0.48571	0.417145
0.549924	0.633589		-0.0995622	0.0203801		0.380047	0.249337
0.457322	0.266853		0.476239	-0.0385231		0.386114	0.397397
-0.328642	0.619474		-0.174789	-0.0744037		0.243043	0.526877
0.583963	0.651922		0.165711	0.329653		0.473923	0.506859
0.330614	0.470178		0.045881	0.200506		0.40482	0.460997
0.196399	0.668505		-0.0769572	0.10384		0.301093	0.45179
0.336257	0.27038		-0.0242088	0.332363		0.337622	0.469579
0.14305	0.995396		-0.0609997	-0.036545		0.316251	0.555419
-0.12819	1.0024		-0.131969	0.0747448		0.124732	0.414396
0.26093	0.593938		-0.234505	-0.112555		0.353939	0.319945
0.0303045	0.647286		-0.121649	0.431454		0.22989	0.397612
0.132518	1.02439		0.137203	-0.0185862		0.412356	0.435172
0.461347	0.374315		-0.154948	-0.0696098		0.411797	0.423852
0.505189	1.21671		-0.141264	0.00967249		0.406067	0.458209
0.203433	1.18804		-0.108217	0.106866		0.305711	0.449502
0.592102	0.591836		0.205016	0.282116		0.51166	0.545088
-0.233142	0.410793		0.0397668	0.219539		0.243719	0.390521
0.367411	1.09207		0.245108	0.257391		0.558023	0.5998
0.802677	0.641295		0.343444	0.325283		0.548741	0.503334
0.499336	0.37148		0.271225	-0.245729		0.524274	0.358936
0.517287	0.585173		0.143632	0.0444752		0.461935	0.463253
0.33558	0.845808		0.0113973	0.0787134		0.386146	0.42471
-0.0928928	0.0669012		0.218415	-0.0942699		0.369916	0.449565
0.261468	0.774116		0.0152117	-0.024178		0.403664	0.345309
0.601281	0.420681		0.25562	0.204002		0.41068	0.566723
0.296614	0.0869138		-0.30254	-0.0978033		0.21808	0.239485
0.0123865	0.372147		-0.0027852	0.186222		0.347199	0.516992
0.966767	-0.0659917		0.0425755	-0.0632664		0.308805	0.307638
0.163753	0.532209		-0.306179	-0.0771512		0.349367	0.542949
0.664383	0.86831		-0.297583	0.329483		0.394373	0.580103
-0.237845	0.582446		-0.322583	-0.0866068		0.280833	0.375299
0.100086	0.858342		-0.103997	0.0545807		0.247707	0.564552
-0.112022	0.647548		0.171071	0.0736805		0.3087	0.417208
-0.112702	0.0719524		-0.290684	0.0124621		0.350039	0.54769
0.375802	0.651655		0.210824	0.4282		0.44876	0.538004
-0.521737	0.632027		-0.31237	0.00594208		0.155118	0.53
0.205295	0.56912		0.113277	0.0947139		0.374507	0.40919
0.254088	0.301446		-0.0274606	0.153557		0.443698	0.482469
[truncated: 5,658 more rows]
