# Supplementary material for: FOXO1 is a master regulator of memory programming in CAR T cells
Source: Nature. 2024 Apr 10;629(8010):211–8. doi: 10.1038/s41586-024-07300-8 (PMC11062920; doi:10.1038/s41586-024-07300-8)
Supplement: Supplementary file 10 — Source Data Fig. 5 [file 41586_2024_7300_MOESM10_ESM.xlsx]

## Sheet: Figure 5a
Fig 5a	FOXO1 expression for patient outcomes and overall survivial							CR, n = 5		PRTD, n = 3		PR, n = 5		NR, n = 21
Normalized FOXO1 expression				Overall Survival
CR/PRTD	NR/PR		Months	FOXO1 mRNAhi	FOXO1 mRNAlo
-1.95624	0.462912		71	0
0.939158	-0.12457		3	1
-0.72244	-0.8734		6	1
0.430419	-0.41095		74	0
1.86121	-0.05121		75	0
1.91112	-0.48567		62	0
0.855424	0.343103		7	1
0.621049	-3.42145		30	1
	-0.9439		53	0
	-0.85286		55	0
	-0.01593		15	1
	-0.71353		63	0
	0.057769		60	0
	0.57916		7	1
	-0.17038		31	1
	0.254699		26	0
	0.848256		64		1
	0.600325		27		0
	0.467997		68		1
	-0.76112		2		1
	-0.37568		31		0
	0.251904		3		1
	-0.3773		14		1
	0.153174
	0.866195
	0.752733

## Sheet: Figure 5c
Fig 5c	TCF7 Expression vs FOXO1 regulon score
	FOXO1 Regulon Score	Normalized TCF7 Expression
	-0.275184	0.347579
	-3.06286	-3.33696
	-0.213289	-0.50465
	0.986335	0.288577
	-0.140119	-0.669162

## Sheet: Figure 5d
Fig 5d	FOXO1 regulon score for patient outcomes and overall survival
Normalized FOXO1 expression					Overall Survival
CR/PRTD	NR/PR			Months	FOXO1 Regulonhi	FOXO1 Regulonlo
-0.13092	0.457587			7	1
1.136	-0.3998			53	0
-0.34581	-2.02653			55	0
1.24053	-0.20566			75	0
1.53075	0.968044			30	1
1.44909	0.473453			3	1
0.579446	-0.35628			6	1
-0.18733	-0.46512			71	0
	-1.26212			26	0
	-2.44684			74	0
	-0.32443			64	1
	-0.88868			60	0
	1.40775			68	1
	0.056089			27	0
	-0.96249			63	0
	-0.63873			31	1
	1.21717			62	0
	0.852323			7		1
	0.458909			31		0
	0.526447			3		1
	0.525194			14		1
	-0.27098			15		1
	-1.64357			2		1
	-0.4015
	-0.82479
	0.902802

## Sheet: Figure 5e
Fig 5e	Least squares regression between FOXO1 regulon score and peak CAR T expansion
Response	FOXO1 Regulon Score	CAR copies/ug DNA
CR	-0.13092	131714
CR	1.136	39716.5
CR	-0.34581	18002.9
CR	1.24053	52021.6
CR	1.53075	81356.1
NR	0.457587	56.26
NR	-0.3998	88.91
NR	-2.02653	1217.31
NR	-0.20566	8147.26
NR	0.968044	205.28
NR	0.473453	19169.5
NR	-0.35628	445.56
NR	-0.46512	120.78
NR	-1.26212	667.88
NR	-2.44684	666.08
NR	-0.32443	47.56
NR	-0.88868	2899.64
NR	1.40775	102.79
NR	0.056089	88.35
NR	-0.96249	62.81
NR	-0.63873	10.99
NR	1.21717	14082.8
NR	0.852323	6.54
NR	0.458909	13875.9
NR	0.526447	193.46
NR	0.525194	2602.97
PR	-0.27098	23988.1
PR	-1.64357	13257.3
PR	-0.4015	2951.24
PR	-0.82479	3737.05
PR	0.902802	63168.1
PRTD	1.44909	160977
PRTD	0.579446	3480.38
PRTD	-0.18733	130258

## Sheet: Figure 5f
Fig 5f	FOXO1 Regulon score in patients with durable vs short CAR T persistence						≥6 months B cell aplasia, BCA; n = 33 patients					< 6 months BCA, n = 27 patients
	FOXO1 Regulon score
	≥6 months BCA	<6 months BCA
	2.28055	2.45744
	2.30849	2.39691
	2.166	2.22574
	2.25162	2.26852
	2.24647	2.2114
	2.0669	2.01529
	2.27047	2.34573
	2.17862	2.18844
	2.45235	2.41511
	2.34192	2.17099
	2.48431	2.17806
	2.49998	2.23894
	2.23564	1.99441
	2.38946	2.08985
	2.10951	2.36208
	2.33309	2.15912
	2.34177	2.20157
	2.35232	2.4432
	2.39768	2.36092
	2.21709	2.22368
	2.32403	2.1167
	2.25198	2.23794
	2.38337	2.35772
	2.36868	2.23582
	2.19993	2.28044
	2.37891	2.29924
	2.11304	2.25299
	2.15914
	2.35849
	2.45446
	2.29146
	2.38076
	2.16792

## Sheet: Figure 5g
Fig 5g	FOXO1OE Epigenetic Score for patients with durable and short CAR T persistence											≥6 months BCA, Patient 52, n = 616 cells; Patient 54, n = 2959 cells			< 6 months BCA, Patient 38, n = 2093 cells; Patient 66, n = 2355 cells
FOXO1OE Epigenetic Score
PT52	PT54	PT38	PT66
-1.53861	1.15298	-1.34145	-1.13894
1.46961	1.48201	-2.03326	0.758851
1.44747	0.486959	-0.0576401	1.53659
1.76339	0.528049	-0.585146	0.542303
0.835559	0.205086	1.14197	1.17889
-0.474294	2.19024	-1.01815	-0.832803
1.26642	-0.260664	0.319956	-0.68911
-1.77151	-1.4296	-1.93915	1.16205
-0.380787	-0.003801	-1.84956	0.168236
2.72477	-0.428651	0.077036	-0.285433
-2.67419	-0.0240133	-0.0408777	0.466385
0.543774	1.79805	-0.869455	-0.516573
-0.0648388	1.69866	0.474218	0.704621
0.0976904	1.50554	-1.72718	-0.165462
-0.899741	1.61521	-1.75801	1.64705
0.145923	1.31859	-1.73387	-0.377399
-0.548305	-1.08763	-0.73781	-1.75247
-0.81211	0.235391	-0.240743	-0.0238538
2.16324	-1.3414	-0.167106	-0.429959
0.541336	-1.60025	-0.703343	0.982225
1.09502	-1.86321	-0.171425	-0.780561
1.55721	1.72436	-0.750202	-0.452792
2.76458	0.884242	-1.68611	-0.055578
1.79938	0.813213	1.74141	-0.633952
0.00572478	-0.765444	0.550735	-0.929599
-0.693107	1.95551	1.1097	-0.76872
0.491856	0.481353	-2.04826	-1.54029
1.69331	1.05758	-1.01483	2.27267
-0.770037	0.433045	-0.491415	-1.34522
-0.233981	-0.729918	1.65638	-0.842515
3.12528	-0.51588	-0.781967	-0.305486
2.9326	-3.12653	-2.14705	1.09982
1.09179	-0.029844	-1.20962	-0.867262
-0.0672746	0.694902	0.314302	0.239307
1.00049	0.218071	-0.437326	-0.295778
-1.51971	1.18556	-1.03403	0.190713
1.09904	0.845191	0.401049	-0.587754
1.33247	1.10145	-1.3496	-1.2309
2.86136	0.226806	0.864759	-0.0467043
-0.445286	0.719665	-0.697811	-0.103744
2.221	0.781477	2.23314	0.199817
1.21798	-2.54329	-2.27784	-0.312782
2.70603	-0.297517	-0.139001	0.116789
1.2012	1.27714	-0.352611	-0.543525
-0.233477	-0.394317	1.14753	0.269104
0.830761	1.26611	-0.547258	0.949466
-0.379128	-0.270547	-0.875681	-0.682548
3.15662	-0.164679	-0.262076	0.0416966
2.03322	-1.77623	-1.21868	-1.17854
1.53219	0.894543	-0.573896	0.401218
0.262087	0.73385	-2.30603	-1.75142
-1.95273	0.137073	-0.822186	0.270886
3.20521	0.610729	-0.0017939	-0.905944
2.4135	0.202571	-0.311638	0.248923
2.35127	-1.23718	-0.285806	-1.368
0.729762	1.72112	1.90381	-0.0517346
1.19498	0.842378	-0.705473	-1.09638
-1.87387	0.881024	-0.87205	0.0266396
-0.993391	0.809004	-1.36784	0.49687
1.00651	-1.73804	1.19533	0.0667097
0.39947	0.484289	-1.28715	-0.037004
0.473241	-0.0765011	1.54038	-0.526003
-0.565133	-0.941987	-0.848173	-0.337909
-1.19275	-1.69412	1.00669	0.941455
-0.905234	0.606522	-1.71754	0.55742
-1.71231	0.103725	-1.56584	-1.53546
-0.268117	1.22895	2.17814	-1.07374
0.86448	-0.831763	-0.903978	0.341479
-0.308407	-1.71313	0.57117	-0.0731725
-0.393324	-1.34414	0.70163	0.118061
1.48768	-1.32272	1.48124	-0.776548
0.170118	-2.05252	-0.309239	-0.692605
-0.0959095	0.707152	-0.0700163	-1.20165
2.63662	-0.666719	0.647871	-1.00039
3.27863	1.42838	1.08371	-0.967223
-0.543894	1.55442	2.56086	1.27389
-0.637571	0.950205	1.53973	-0.604628
1.28609	0.2308	0.413723	0.899349
0.187595	-0.848232	-0.757874	-0.975581
2.32147	0.132272	-0.087174	-0.105812
-0.30543	0.0675893	-0.473212	-0.379416
1.22455	0.0253641	-0.176443	-0.383106
-0.912619	3.1991	-0.605495	-1.64843
0.797426	-0.377898	0.75855	-0.532699
-0.123546	-0.369818	0.883135	-0.844018
-0.28681	-0.0247309	-0.0214944	-2.33961
2.16371	1.48812	0.553356	1.04017
0.996498	-0.473678	-2.1068	-0.879576
0.3337	2.39934	-0.264072	0.775922
-0.41433	-1.03738	0.724682	-0.679012
0.509246	-1.5937	0.801812	0.102605
-0.118561	0.857565	0.412821	-0.593588
0.779869	0.044847	-1.52791	-0.541815
0.573966	0.73859	0.665838	2.4248
1.44141	1.46197	-0.660352	1.37012
0.913412	-2.41868	1.99475	1.16567
0.868389	-0.0015449	0.449442	0.982822
0.497977	1.02976	-0.861673	-0.551299
-2.45349	-0.837865	-1.86538	1.68923
1.51048	1.80435	0.140639	0.972374
1.1517	-0.781012	0.232548	-0.504426
2.30201	1.14278	-0.597319	-0.583426
-1.13622	1.70045	-1.49895	0.396136
-0.339633	-1.03024	-0.310742	0.335261
1.56087	0.14563	-1.37236	1.36145
-0.797616	-0.80462	-0.856025	-0.106198
1.94017	-0.759015	-0.351483	-0.935865
1.34226	0.910326	2.05077	-0.626166
0.795391	0.700293	0.373485	-1.60739
1.57329	0.741727	0.0286761	0.747959
0.569673	0.374364	0.108589	1.05169
1.6643	-0.494307	-0.665017	-2.05197
0.780438	0.827187	-1.17509	-1.74598
2.62961	0.0114301	1.74124	0.853691
3.03744	0.111907	-0.35846	1.24988
1.89534	-0.235097	-0.294327	-1.26146
3.31414	-0.275121	0.344014	2.11674
-1.01624	-0.161476	0.272702	-0.0428166
0.444261	0.76356	0.717728	-0.220052
-0.185002	1.97688	-1.22923	1.42063
0.190692	0.477882	-2.732	-0.659486
1.19956	1.91948	-0.0929109	0.601697
0.378783	0.052254	0.0214272	0.265826
1.23152	-0.774125	-1.10597	-0.864448
0.707826	-0.334945	1.72426	-1.6598
2.7141	-0.724801	-1.51734	-0.399184
0.903165	-0.819446	-0.718447	0.185677
0.318689	-0.080589	0.837339	0.623945
0.925285	0.860886	-0.572829	-0.361428
1.76674	2.02837	0.368607	0.211899
0.772852	-0.931159	-1.04931	1.09811
-1.78707	0.413406	-0.386029	-0.276783
0.97805	0.0120017	0.910098	-0.296934
-1.41246	0.221338	-0.972847	0.862589
-0.17764	0.487087	0.222132	-2.58134
0.401427	1.93447	-1.34462	0.307873
0.14296	0.548343	0.137334	0.905154
-0.291164	-0.151559	-0.0516768	-1.43422
-1.72099	0.476172	0.468947	1.34553
2.05274	-0.192707	0.0473797	-0.306579
-1.63281	0.0505209	-1.60232	-1.70342
-0.0944791	1.71277	0.193143	-2.56685
1.16776	-1.842	0.485446	-1.11034
0.0372548	-1.15925	-0.475071	-0.497978
1.47576	0.420968	-0.0816993	-0.0436037
0.580103	-0.859329	-2.6461	-0.647347
0.856604	1.99834	-2.81455	-0.0676348
-1.31565	-0.608683	-0.916687	0.88434
2.07593	-1.19987	0.73945	-0.216369
-0.484126	1.15821	0.86975	1.2525
0.515231	-1.93282	1.33069	0.0307898
-0.0863017	0.447094	-0.526163	-0.637017
-0.0469955	-0.356716	0.0220615	-0.82606
4.14786	-1.2845	-0.754483	-0.465951
-0.0481534	-0.288046	0.727546	-1.67408
0.849893	-0.037665	0.124627	-1.79743
0.526668	0.485898	2.56466	-0.902803
1.1835	2.9302	0.225295	0.306066
-0.790749	0.515331	0.233527	0.35554
1.64603	-0.477829	-0.567776	-2.40943
0.544343	-0.906004	-1.05974	-0.913294
1.49652	-0.0018281	1.24307	-1.70135
0.167846	0.945712	1.13275	1.00677
2.75015	2.0418	-0.399585	-1.15953
2.15054	-0.752442	1.416	-1.38297
0.561732	-1.00696	-0.174443	0.733228
0.713369	1.30461	1.2543	0.282338
1.15799	1.3136	0.239837	-2.00947
-0.466611	-0.400956	0.885534	-0.693892
-0.17881	1.29047	-1.21673	-1.54434
-0.438645	-0.562135	0.065121	-0.986359
1.00771	-0.884142	-1.22248	0.778307
0.931938	1.12175	-2.27058	-1.02061
0.33025	-0.10603	-0.165851	-1.02705
0.879587	-2.14495	-1.14023	-1.76809
-0.149996	0.303081	0.829455	-2.47228
2.48438	-0.439499	0.795572	0.846119
-0.61326	0.726064	-1.07541	1.03933
0.464791	0.393095	0.0346526	1.0354
2.66352	0.390007	1.01426	-0.241111
0.354278	0.394513	0.461839	1.54642
0.745864	1.96038	1.63464	1.44238
-1.10247	0.761696	-0.704452	-0.512092
1.09899	1.33551	0.195971	-0.587202
0.751995	0.0683482	0.168257	0.0511534
-0.821887	-1.34813	0.407694	-1.37857
1.04107	-2.19761	1.37967	-0.174032
0.721709	-1.28583	-2.15406	-2.83766
1.19232	-0.0509219	0.276958	0.570061
0.0461455	1.09645	0.209316	-1.52284
1.67969	-1.32442	-1.33289	0.198582
1.252	0.373694	0.204193	0.534864
-1.2876	-1.36373	0.566224	-1.64959
0.836187	-0.980165	3.16312	-1.51075
-0.363973	-3.22619	-2.11812	-1.64942
0.0083557	-0.484346	2.59772	0.14244
2.24185	-0.271301	-0.656439	-1.08548
0.601864	2.00692	-0.939524	-0.367557
0.0546708	-0.251931	0.694854	-1.34507
0.572766	-0.127773	-1.03981	0.272654
1.74938	-0.658018	0.974877	-0.46746
2.7237	0.242056	0.188031	0.492086
0.239766	-0.899466	-0.858636	-1.65778
-0.0048858	-1.35207	-1.7766	0.306051
-0.32643	-1.49405	-1.03925	-0.231571
1.90705	-0.783902	2.2014	-0.440902
1.49855	0.993336	0.711976	2.45243
1.31466	-0.805837	-1.36223	-2.16093
1.22813	0.277269	0.719409	-0.70312
1.82913	-0.749903	1.6827	-0.488236
-0.356579	0.184537	-0.0267669	1.87324
1.3295	-1.89713	0.0316545	0.263122
-2.10656	-0.581201	0.481399	-2.11789
-0.604326	0.76873	-0.642897	-1.03417
0.712686	1.6087	-0.987388	2.11894
0.845004	-0.400933	-1.36649	-0.289933
1.61232	1.85429	-0.440009	-0.279533
-1.90088	-1.30546	-0.374148	0.687251
1.06383	0.789581	-0.887481	-0.585214
0.560871	3.57161	-0.338868	-2.52954
2.2287	-0.141709	0.421945	-1.5794
1.86515	0.291512	-1.48061	-0.500982
-0.140277	1.1234	0.206088	-0.370046
1.30696	-0.455444	-0.708949	0.363869
0.321089	0.226658	-0.373257	-0.438775
-0.965983	-0.533154	-0.655612	-0.105316
-2.37069	0.308613	1.99638	-0.333968
0.491652	-0.397461	0.351405	0.375851
3.55483	-0.504311	-2.31564	-0.0556367
0.366569	-0.63137	-2.80181	0.111437
-0.404051	0.403646	0.0663188	-0.801308
2.21327	0.619547	0.0987261	-1.03513
0.695595	0.168834	-0.687569	0.49143
1.17956	0.349663	1.35868	1.35493
0.318114	2.4238	1.77948	-0.763172
2.07077	0.306041	-0.538161	0.169612
1.48552	0.739401	-0.164395	0.00590006
1.658	-0.627627	-0.101422	0.367641
-1.63515	0.35819	0.0196824	-0.296393
0.840175	-0.0310559	1.71868	-0.215712
-0.349653	-0.55924	-1.67288	0.920116
0.53573	0.510059	-0.327371	1.20918
-0.91129	0.784316	-0.427034	0.866192
0.0704955	-1.04774	1.26992	-0.992835
-0.198881	0.880483	1.73682	-0.773156
1.92236	-0.461443	-0.97207	-0.583661
0.656657	0.931207	-1.08281	0.480533
2.66309	0.587539	0.294639	-1.72159
-0.415111	0.426857	-1.6052	-2.63498
0.312889	-0.431167	0.440198	0.310675
-0.0414073	0.376087	-1.39649	0.164455
-1.30173	0.292578	0.07622	-0.501275
0.161926	0.114952	-0.465457	0.905806
0.788014	0.416693	-0.532397	-0.0876867
0.275934	-1.80865	1.81102	-0.0449746
-0.0244603	0.720149	-1.50996	0.431747
0.811656	-1.13825	1.09567	-0.679886
-1.22047	0.144775	-0.688945	-1.14423
3.16314	0.616927	-0.785423	0.52008
-1.33084	0.146799	-0.558082	-0.316633
0.857931	-0.11191	-0.77302	-0.0322111
1.37691	2.01327	-0.560377	-0.374642
0.405098	2.48918	0.299643	-1.39994
0.265851	0.564597	2.13208	-0.898276
1.28507	0.964743	0.356783	-1.24549
1.86254	-2.36928	0.819531	-1.38365
-0.303385	0.305178	-0.0879202	-0.984223
-0.175058	-0.521169	-0.655579	1.11944
1.24715	-1.31198	1.33162	0.994826
0.379211	1.43558	0.625201	-0.213457
1.18657	-0.516917	-0.732379	-0.16906
-0.562604	-0.733282	-0.507425	-1.75708
0.848554	0.609255	0.013884	-1.56277
0.544952	0.24932	-0.0584171	0.549207
2.30894	1.24854	0.750809	-2.58469
-1.52149	0.111759	0.181664	0.288832
0.696058	-0.481067	1.10854	0.439717
-0.189179	1.93595	1.41533	-1.36464
2.05742	-0.680808	0.757554	2.33431
-0.419635	-0.835858	-1.24774	-0.173683
0.0705953	-0.990122	-1.26852	-0.205606
-0.956871	0.387562	2.38747	0.269494
1.73637	1.1091	-1.04221	0.819135
-0.10518	-0.367409	0.762382	0.0680801
1.81474	-0.830611	-0.589496	0.570683
-1.2074	-2.31623	-0.361233	-0.132136
-0.616973	0.381743	-0.568481	-1.13533
-0.125042	0.772584	-0.0488755	-0.142845
2.43217	0.25104	-0.337311	-1.55534
2.17856	0.451048	0.959026	1.18332
-0.177242	0.320858	-0.707222	-0.774861
0.226552	1.31753	0.729216	-0.339393
-1.39506	0.684105	-0.0826046	-1.49022
0.956537	-0.533736	2.17903	-1.51008
-0.529095	0.0606313	1.43716	0.239545
0.956975	0.241805	0.206359	-0.0921573
0.555958	-0.579783	-0.29206	1.46972
0.381768	-0.131386	-0.780359	-0.823988
0.763802	-0.0322143	0.369468	-0.597421
0.0123115	-0.618358	1.70591	1.09575
-3.2977	-0.42734	0.319884	0.39583
-1.67834	0.473235	1.63366	1.52191
2.21685	0.407498	0.647394	2.67611
-0.182018	-0.0297804	1.0849	-1.49698
-0.906938	-1.09293	-1.23347	-0.654471
2.14204	0.116621	1.12311	1.43189
0.781823	-1.69597	-0.941265	0.669415
-0.641163	-0.752528	-1.41977	0.399118
1.91087	0.165269	1.02414	0.234199
1.03998	0.181864	0.151468	-0.40001
0.397248	1.76825	-0.0599804	0.399798
-2.42898	1.12151	-1.09659	0.989185
-0.765362	-0.0566294	1.26117	0.986107
1.52413	-0.420875	-0.325663	1.03135
2.0725	0.721207	0.0586998	-0.883252
0.146186	-0.91765	1.0449	-0.858732
0.15909	-0.699893	0.0134516	0.618345
0.369987	0.569065	-2.36151	-1.64597
0.396311	-0.0963066	-1.02621	-1.41167
0.440938	3.47521	-0.515493	-1.32189
4.55865	-1.30024	-0.960706	0.679192
0.843106	1.62862	0.58247	-0.155501
2.05714	0.834989	-1.67378	-0.529244
0.954939	1.36037	0.230005	0.739924
1.49007	0.963045	1.38213	-0.213322
0.578618	0.318606	-2.12774	1.35837
0.838268	-0.360727	2.01547	0.847398
-0.857648	1.57022	-0.997072	-0.384659
0.770209	-0.141146	-1.15482	0.926619
0.317232	-0.94083	-0.867097	0.315434
-0.186593	1.45163	0.0441643	0.384681
0.716721	-1.03785	0.773881	-1.58532
1.29258	0.104715	-0.69068	-0.144182
-1.33127	-0.44319	1.00265	0.417901
-1.39901	0.370758	-0.151669	-1.50193
-0.391008	-0.224762	-0.554436	0.526589
-1.11791	-0.679526	-0.941246	-0.93851
-1.00441	-0.297007	0.458684	-0.225716
0.0711578	-0.100724	-1.04097	-0.855507
-0.331661	1.5504	-1.06812	-0.550825
-0.713259	-0.595149	-2.08849	-1.60809
-1.59616	1.73535	-0.11613	0.256183
0.98783	0.590546	1.48193	-0.238901
-0.299318	-0.0390997	0.376623	0.783032
-0.248142	0.823957	1.36342	-1.61209
-0.226511	1.57919	-0.128102	-0.816109
-1.40325	1.08263	-0.10327	1.19467
0.0223943	-0.441258	-0.808328	-0.240673
0.390077	-1.08684	-0.0964766	-1.08664
-0.330131	-1.23751	-0.997767	1.14427
0.585423	-1.69486	0.152775	-0.225942
-1.21536	0.223265	0.852064	-1.52892
-0.172778	-0.642864	-0.0310652	0.20208
-0.060572	-2.13562	-1.09052	0.113469
-0.349441	-1.12636	0.651288	0.490168
1.09415	0.675831	-1.18574	1.27353
0.251233	-2.05833	-0.174651	-0.256312
-0.720117	1.82482	1.72624	-0.948753
-1.24751	1.17271	-1.69223	-0.0304717
-0.39828	0.048023	0.305483	-1.08288
0.971706	0.621662	0.320778	0.15125
1.31402	-0.0634767	1.5276	-1.24617
1.65937	0.105066	2.25913	-1.06059
1.6245	-0.972041	-1.11337	0.0656618
-0.714071	-0.283938	-0.544126	-0.704274
-0.831292	-0.417025	-1.98432	-0.720511
-0.980825	0.281663	0.390647	1.30265
0.203774	-1.46477	-0.20363	0.485373
1.74193	-0.575545	-0.700077	-1.94721
1.67983	-1.93616	-0.0581369	-1.52289
-0.585156	1.69315	2.50215	-0.837352
-0.0174111	-0.29404	1.59223	0.749962
-1.15941	-0.132974	-2.99869	-0.721987
1.56563	-1.43585	0.184684	0.0214296
1.00407	-1.3184	-0.287421	0.437786
1.10226	0.0890234	1.75636	0.357619
0.466221	1.65584	1.12429	1.15323
2.75258	-0.022469	-0.0850734	-2.58543
1.00856	-0.666748	-0.48201	1.25573
1.40842	-1.08823	0.402448	-0.59255
-0.074786	0.345764	3.15952	-1.47504
-0.158712	-0.688453	-1.02123	-0.722718
-0.468615	-0.265305	1.68779	-0.069355
-0.230004	1.26248	-1.1743	1.18044
1.78004	1.39036	-0.323344	-0.789865
1.36868	2.11796	-0.411702	-0.554594
-0.0967149	1.48736	-1.22639	0.336427
-0.77807	1.02056	0.223714	-0.881767
0.523744	-0.241963	0.55562	0.00540945
-0.0144726	-1.32917	-0.0968072	-1.06204
-0.408844	-0.534281	-0.16088	-0.379623
0.439982	0.849242	-2.61636	-0.260213
2.26957	-0.0986199	-0.22561	0.357379
-0.909857	-0.640333	-1.70347	-0.846778
1.30325	-0.792698	-1.14489	-1.6129
1.11027	-1.14221	-0.769907	0.772389
0.35667	1.83704	-0.703416	0.583858
0.107654	-0.06635	-0.0364766	1.23564
0.0730057	-1.1779	-1.15646	0.431898
1.99107	-0.0323857	0.808836	0.220469
-0.32834	0.523766	0.186708	-0.159609
0.804724	-0.589468	1.47573	-0.266017
1.8454	0.116757	-0.757862	1.39347
0.0134447	-0.195876	0.0642428	-0.658157
2.57518	-1.39092	-0.748128	-0.695557
0.228248	1.91946	-0.946914	1.82095
1.991	0.68154	1.30096	-0.266238
0.22723	-2.01549	-0.368661	0.212942
0.324526	-0.832329	-1.25343	1.17877
-0.78381	0.488226	1.55219	0.580149
0.765269	-0.120644	-0.704813	0.735681
0.26428	0.388378	-1.85253	-1.29823
0.385618	-0.594083	-0.018259	-0.948344
-2.14901	-0.0622501	1.84331	1.33236
0.726728	0.149173	-0.389833	-1.60317
1.25838	-0.411918	-0.283534	1.01244
0.653732	2.18421	0.540945	-0.623106
1.77803	1.0177	-0.396389	-0.584536
1.19906	-0.530741	0.669062	0.0471721
-1.23181	-0.340353	3.1948	-0.683953
0.693568	-0.0294178	-0.762533	-0.686605
-0.0546901	-1.13374	-0.0385119	0.67945
0.567395	1.22606	-0.514673	1.2501
-2.95039	0.582537	-0.0631985	0.228799
0.87013	-2.47828	-0.326466	-1.05614
0.0291273	0.82648	-0.319311	-0.396042
0.184081	0.559705	0.789794	-1.09179
0.23401	-2.0115	0.747782	1.63338
-1.71131	0.217468	-1.31572	-0.907861
0.692109	-0.174528	-1.73628	1.4984
0.570132	0.519385	0.351725	-1.55005
2.06613	2.06883	-0.904461	0.693287
-0.681073	-0.938874	1.32275	0.579497
-0.484081	0.58152	-1.29134	1.23216
0.0324365	0.991002	-0.18967	-1.53173
1.75917	0.854497	-2.35455	0.407814
0.35668	-0.316328	0.636732	2.29293
2.18515	-0.13935	-0.786615	0.579916
0.74605	-1.58089	2.03955	0.434092
3.39917	0.259052	1.9885	0.400196
-2.15657	-0.278741	-1.75849	-2.36001
1.80766	-1.55926	-2.17985	1.38509
-0.614152	0.266739	-0.504757	0.0123431
1.62788	-1.03013	-0.107616	-0.0630187
2.5553	-1.19563	0.247519	0.261139
2.35475	0.36403	-2.31968	0.551922
1.23627	0.0846486	0.418499	-0.0774252
0.595898	-0.691306	0.244454	-0.212769
1.40617	0.102777	-2.42325	-0.563689
-0.727459	0.0490373	-0.227062	-0.0708599
1.20664	0.616288	-1.21969	0.0982054
-0.237119	1.59913	-0.771789	1.00479
0.578801	-0.927057	2.39506	-0.309553
0.681505	1.36986	-0.338302	-1.58141
0.0482243	-0.647571	-1.13323	0.604274
-1.13685	-0.0266639	-1.69733	-0.157858
1.49672	-1.15515	-0.689264	-1.58463
0.643493	1.46181	0.36004	-1.54432
0.614543	-0.0338001	1.00349	-1.58791
-1.6901	-0.313737	-2.21948	-1.81028
0.522256	-0.770367	0.571919	-0.165951
-0.340577	1.93968	-0.399526	-0.885497
-1.36167	-0.267031	0.430401	-0.659166
1.81346	-0.956029	0.457344	0.496503
0.628605	0.493915	0.426401	-1.11253
-0.73111	-0.911739	1.02264	1.59166
-1.09656	-1.19761	-0.14664	-0.579013
-1.08197	1.13315	2.76668	1.12357
-0.777906	-0.527414	2.37136	-0.212906
0.171001	0.283691	-1.8944	1.29363
1.08002	0.023563	-0.481634	0.46642
2.46966	-0.65644	0.231455	-0.887151
0.641426	-1.48352	3.16381	0.756495
-1.33077	0.745186	0.697021	-0.0712503
0.614943	-1.16767	1.52976	-0.105416
-0.0526048	-0.844632	0.957162	0.205463
0.724576	-1.81557	-1.24087	-0.892678
-0.84964	1.33883	-0.126358	-1.07385
-0.994662	-0.028018	0.821043	-0.118692
0.63752	1.13615	-0.901586	0.256124
1.23995	-0.574081	0.587723	0.75342
-0.322526	2.11	1.49381	-0.326073
-0.634279	1.00195	2.26001	-0.535192
-0.468694	-0.570623	-0.0897382	-0.80073
0.871142	0.602031	0.581088	1.24977
-0.773489	1.69742	0.842177	0.462448
-0.697029	-2.01483	0.652769	0.589677
2.25509	0.830132	1.58634	-2.24981
1.13368	0.337048	-0.146053	-1.88724
0.964916	0.411702	-0.487144	-2.19423
0.670253	0.200365	0.368269	2.18323
0.356319	0.782733	-0.738456	-1.11586
-1.2224	1.84325	-1.23647	0.0244395
1.86074	-0.575102	-1.10191	-0.930053
0.765642	0.629165	0.240822	-0.503248
1.70602	0.800402	0.401003	1.07483
-0.243574	0.0604099	0.223881	0.708641
0.52664	3.1543	0.972813	-1.43168
0.229336	-0.424349	-0.102423	-0.984915
2.74037	0.176793	-0.684458	1.73081
1.84639	1.27379	-1.8674	1.36572
-0.0407355	1.11208	-0.3732	-0.288369
-0.265517	0.234605	-2.06489	0.892408
-0.273228	0.420116	-1.5902	-0.4448
0.64052	2.06789	1.99592	0.133538
-0.214394	0.518107	0.462599	-1.10319
-0.163211	-0.633623	-0.123932	1.35608
1.20139	0.0291862	-0.286715	1.8529
-0.398377	0.0262673	1.39852	0.0379698
0.696928	-0.251959	-0.730421	-1.20993
0.483151	-0.58003	0.778954	-0.0065791
-2.29889	0.736171	1.32911	-0.321669
0.502467	-2.35898	1.279	0.290382
-0.624038	0.108909	-0.144249	1.14263
1.85227	0.632061	-0.100917	-0.307126
0.883127	0.182607	1.71075	0.241276
-1.55555	-0.214579	-1.32123	-1.29285
-1.36023	1.81922	1.35986	-1.55817
0.245374	1.48068	-0.67264	1.08769
-0.98761	-1.07259	0.845642	0.138422
-1.48802	-0.876841	0.37746	0.402564
0.371446	-0.180556	1.3055	0.0512245
0.51975	-0.770654	0.992462	-1.64591
1.20096	0.216406	0.198291	1.44991
1.08878	0.00141557	1.1907	1.5729
0.525887	-0.836298	0.15026	-0.487663
2.02822	-2.11278	-0.632191	-0.201264
1.42537	-0.174857	-1.9835	-1.33713
2.58133	-0.0091191	2.45333	0.878888
0.189053	0.527045	-0.232957	-1.82691
0.792124	1.23703	-0.413879	-0.693495
0.0558379	-0.235063	0.139936	-1.35447
2.85098	0.380018	0.667997	-0.523432
-1.12735	-1.35968	0.0523708	0.886039
2.57687	-1.83652	-1.00645	0.59893
-0.244062	3.1031	-2.13982	0.993856
-0.346218	1.08375	0.660604	1.08306
0.099	2.2509	-0.416632	2.41697
-0.772273	1.03039	-2.02055	-0.892586
-0.140696	-0.915958	-1.47332	0.318434
0.0637759	2.32502	-0.491786	0.250513
-0.992331	-0.0286965	-0.514294	1.14722
1.67352	0.556869	1.54997	-0.121274
1.24567	0.516108	-0.821919	0.910836
1.2851	-0.453767	-0.913755	1.68239
-0.245803	0.0715713	0.168314	-0.400094
-0.059452	1.03426	0.901657	1.44135
-0.693374	1.1661	1.20901	0.399359
-0.606106	-0.712403	-2.08068	-1.11731
-0.42849	-0.69462	0.382556	-0.257144
-1.81817	0.34934	-1.00814	0.652439
1.55146	-0.148841	1.43843	-0.874495
-1.64904	1.28138	-0.651605	1.41483
3.4176	-0.298781	-0.377207	-0.310103
0.0410705	-2.6014	-0.364171	-1.43573
-1.08014	0.762332	-1.09546	0.493365
1.63801	-0.967971	0.289597	0.789657
0.959248	-1.12528	-1.83488	-1.43368
1.03581	-0.486305	-1.12773	-0.258054
0.213933	-0.171941	-0.290779	0.665715
-0.31416	-1.11205	-0.227577	-0.365557
2.02859	0.227865	1.20058	0.991507
1.17884	-0.0446667	1.83714	-0.605356
-0.696815	-1.65502	0.915204	-1.48445
-0.0115884	0.98304	-1.5531	-0.934671
-0.757338	-0.572448	0.34975	-0.777021
0.207071	-0.399087	-0.761022	1.48908
0.393055	0.461357	-1.13746	0.342375
-0.559001	0.853125	0.524908	0.286703
1.36142	0.767572	1.342	-0.792478
0.06219	1.14617	0.0267243	-1.67964
0.973888	0.176315	0.0740182	-0.589051
1.90714	-0.16997	-1.17692	0.447245
1.78214	0.948944	-0.706369	1.5218
0.418356	0.271594	-0.396552	-0.810251
1.80608	-0.731443	-1.1404	-0.348479
2.76279	1.87706	0.599779	0.169828
1.03287	-0.494675	-1.23465	0.0519463
1.17159	1.29708	-1.87178	-1.08849
0.471892	0.887531	-1.04424	1.21573
1.13118	-0.969152	1.29945	0.500464
0.251897	1.43056	-0.475538	0.922015
-1.68151	0.825885	-0.0520244	0.803272
1.57114	-0.946835	-0.737572	-1.88604
-0.923479	-0.421523	2.26707	-1.32905
1.33568	-0.691259	0.102547	-1.45455
-0.127127	0.599966	-0.769622	-0.11658
1.99592	2.32312	-0.115159	-0.796426
-0.430304	0.837039	1.74957	-0.320421
0.275935	0.714591	-1.16394	0.368893
1.51401	-1.08305	-1.51839	1.80656
0.726745	-0.230777	0.816127	-1.8104
-0.137037	0.66465	-0.0589427	-0.545131
-1.18577	-1.29151	-1.04471	-0.910182
-0.169584	0.966277	1.27584	-0.801236
-1.68173	0.59133	-1.41147	-0.898326
-1.12607	2.15392	-1.12673	1.7437
0.589275	0.110168	1.1233	1.75861
-0.359435	-1.09677	-0.636099	0.754123
2.05303	-1.04604	-2.46711	-0.323411
0.0883661	-1.15868	1.0936	0.468277
0.660752	-0.229395	-1.57354	-0.328231
-1.41917	0.155081	0.027795	0.103324
-0.682406	-0.0730428	-0.540784	0.308543
-1.74011	-0.688549	-0.931623	-1.20219
-0.904823	-0.370214	-0.870941	-0.42423
-1.16991	0.607839	0.677472	1.64764
0.324102	-0.745383	0.043226	-0.500844
2.31455	-0.219271	-1.52664	-0.665214
1.87406	-0.199242	0.571408	0.0364006
0.349526	1.61706	-0.602934	0.709835
-0.0922681	1.06497	-0.558302	0.766141
2.23833	-0.318676	0.451615	-0.793539
-1.47705	2.07276	1.87258	0.785513
-1.2777	2.00332	0.450886	1.05113
0.871765	-1.09117	0.659325	0.710541
	1.0529	-0.0806384	0.386706
	2.24566	-0.366339	-0.758445
	0.192843	-1.12529	-0.236867
	-0.710698	-0.221458	0.552001
	-0.313289	-0.140165	-1.0273
	-0.0651757	1.23178	-1.1976
	-0.644846	0.712828	-0.798854
	0.193374	-0.833052	-0.645035
	-0.160526	-0.589985	-0.236663
	0.596218	-0.51328	1.34515
	2.79207	0.43993	-0.0516738
	1.07259	-0.299546	-2.95419
	-0.856239	-0.417218	-0.292
	-1.03292	-0.508571	-2.03441
	-0.366566	-1.21071	0.953006
	0.95945	-0.390745	-0.77297
	1.17431	-0.4086	-0.25324
	-1.04599	-0.732738	-0.0463629
	1.34364	-1.57486	2.54003
	1.26557	0.269199	0.52108
	-0.288711	-0.381166	0.290273
	0.236445	0.748858	-0.954892
	-0.666369	-0.343993	0.0205817
	0.026884	1.31934	1.09368
	-0.454267	-0.0653522	-1.09666
	0.606615	-0.190895	0.0521696
	0.673745	-0.553756	1.96168
	-0.754028	-0.776134	-1.75347
	-0.0895245	-1.02009	1.84602
	0.336122	-1.2901	0.382709
	-0.865132	-1.07523	0.117614
	0.249738	2.42307	1.16893
	0.646024	0.0348396	-0.375188
	-1.11964	0.0499491	-0.40656
	1.2607	0.097745	0.0203241
	-0.658559	-1.2918	-0.0856847
	0.403666	0.0433779	1.75043
	1.728	-0.714664	-0.837426
	0.388258	-1.10344	-0.122064
	-0.67886	-0.317802	-0.857248
	-0.212127	0.176009	-0.726972
	3.00855	-0.198299	-0.928624
	1.6973	0.272772	0.9778
	-2.12258	0.407656	-2.50345
	0.184786	-1.03453	-0.532307
	1.04761	0.420677	-1.06799
	-1.18165	-0.922743	-1.84232
	1.13365	-1.7383	-0.0448838
	-1.00953	1.36222	1.88109
	-0.351921	1.52498	1.87406
	1.07946	-1.36938	-0.487165
	0.102535	1.32972	-0.728744
	0.160212	-2.01964	-0.521838
	-1.71456	-1.21986	-1.61064
	1.5372	0.294192	-1.6866
	0.652529	1.65448	-0.950101
	0.0446697	-0.124603	-0.82462
	-1.05105	0.964421	-1.73314
	3.3926	0.69469	-0.756966
	-0.513491	-0.417388	1.10814
	0.929821	-0.908353	-0.425653
	0.0866421	-0.673009	-0.288639
	0.93133	-0.381367	-1.37859
	-1.26616	-2.42227	0.893853
	3.09813	-1.27143	-1.62379
	0.723714	0.654058	-2.08133
	0.599263	1.45601	-0.122939
	-0.730792	-0.119798	1.38435
	-0.18861	-0.630427	0.453315
	-0.56174	0.056974	0.14466
	-1.74151	0.636435	-0.448265
	0.717643	0.37827	-0.500203
	0.741406	-0.56203	1.92719
	-0.765553	-1.63181	2.52037
	-1.26201	-1.58951	0.0645481
	1.83509	1.65304	0.206661
	1.09087	1.18114	-1.51863
	-0.668864	-0.56219	0.408417
	0.120352	1.89923	-0.813095
	0.0411664	-0.571743	-1.68752
	1.09872	-1.17171	-1.45073
	-1.11744	0.702876	-1.97184
	0.972874	0.561576	-0.231401
	-0.507633	-1.0963	-1.10793
	0.0228771	-0.561528	-0.850522
	3.27902	-0.861017	-0.931315
	0.338908	-1.99477	0.22025
	-0.481691	-1.77794	-1.01117
	-2.5441	-0.0206815	-2.1827
	0.319688	1.43837	-1.0599
	0.893541	-2.22287	-1.8881
	1.57602	0.216048	-0.450698
	1.23102	0.898765	-0.542055
	-1.44178	1.01384	-0.577528
	-0.526674	-0.061521	-1.00126
	0.522692	0.995101	0.974035
	-1.62201	0.885196	-0.196276
	-0.470911	2.66374	-0.721057
	1.08424	-0.476341	-0.767719
	-0.696892	-0.669253	-1.77906
	1.17511	-0.325369	0.389026
	-0.668599	0.898264	-1.03801
	2.19903	-0.73384	0.215875
	-0.215021	0.46578	1.34571
	0.180986	-1.53579	-0.792579
	-0.363254	-1.03893	-1.02139
	0.978292	-1.47388	0.159534
	-1.4178	0.408785	-1.37323
	-0.0848055	-1.59304	1.38806
	1.71677	0.484621	-0.53207
	1.15286	0.457874	-0.872214
	-1.31668	0.938333	1.47121
	-0.544689	-1.04118	-0.187267
	-0.326093	-1.8776	-0.357097
	0.973734	0.638264	-0.75113
	0.681886	-0.388457	-1.84371
	1.29157	-1.0713	-0.556895
	3.1946	1.099	0.635285
	-0.379331	-1.10932	-0.258354
	-1.1218	0.96462	-0.0652537
	2.0389	0.305102	0.579376
	0.347794	-2.02391	-1.02553
	1.12042	-0.638157	-1.03882
	0.724627	-0.695138	-0.618017
	-0.495364	0.0390969	-0.874819
	3.58295	-2.0663	-0.944194
	1.3587	-0.873633	-0.006153
	0.959535	1.01351	-0.211875
	-0.822674	1.10239	0.308107
	3.28333	1.26173	0.209163
	0.0219922	0.728346	-0.661905
	3.05011	-0.322871	-0.0788935
	0.0434415	-1.3579	-1.47807
	-1.01737	-1.29897	-0.934867
	-0.631757	-0.0188336	-1.03803
	-1.00464	1.50723	-1.50883
	1.92648	5.16673	1.13702
	-1.43335	0.398404	0.932743
	-0.788716	0.787236	0.380721
	-0.224463	-0.0781042	-1.80195
	0.881465	-0.0505097	-1.15195
	0.00754618	0.0152671	-0.562261
	0.767025	-1.32835	-1.77286
	2.95621	-0.779114	1.22774
	-1.42936	-0.916847	-0.237906
	-0.20054	1.07278	-0.389306
	1.18881	-0.0013863	0.923725
	-0.238252	0.156337	-0.184917
	-0.140055	0.882383	-1.42359
	-0.308726	0.204542	0.422622
	0.545367	-1.71058	-0.489107
	-0.117534	-1.00669	-1.30507
	1.23188	-2.64366	0.362221
	1.67012	-0.23395	-0.0751869
	-0.52045	-1.22589	-0.76484
	1.46911	-0.112548	0.790713
	0.628303	-0.8131	-0.730149
	0.857423	0.257522	-0.624587
	2.36927	2.18944	-0.219063
	1.45652	1.53478	1.3958
	-0.290962	-0.39972	0.132132
	-0.708089	-0.23955	-0.850635
	0.0483918	-0.169777	-0.298498
	0.334225	-1.48963	-0.732658
	1.32691	-1.49027	1.78154
	-0.226731	-1.21863	-0.365818
	1.29531	0.464756	-1.01441
	0.0540072	0.804036	0.236863
	1.19854	-0.956621	1.72694
	0.054972	0.171718	0.703083
	0.506995	-0.324735	1.14198
	0.882097	-1.11274	-0.936493
	-0.301612	0.0104118	0.757572
	0.561519	-1.04816	-1.66218
	0.427407	-0.103228	2.7092
	0.902002	-0.373733	0.114254
	0.268625	-0.854007	-1.15476
	-1.21479	-2.19255	-1.38449
	0.775921	1.34638	0.122792
	0.895885	0.113834	0.901426
	1.84292	-0.594527	1.402
	0.543086	-0.198761	-0.942085
	0.755355	-1.21381	-0.457469
	0.320331	-0.538472	-0.382956
	-0.401661	1.70337	-0.745756
	-1.96931	-1.02336	1.29431
	0.0908734	1.11057	-1.35579
	-0.419063	-1.20348	0.111362
	-0.531386	-0.873759	-1.25368
	-1.05771	-2.05962	-1.17743
	0.217126	0.792864	0.497688
	1.42422	-0.440136	-2.93775
	0.169665	2.75651	-0.0058594
	-1.44508	-1.5327	0.0545113
	0.436267	-2.19925	-1.64709
	-1.29518	0.132927	-0.146577
	-1.81426	-0.485022	1.08151
	0.0185734	-0.189256	-1.48382
	-2.24468	-0.631843	0.358262
	0.670457	2.64711	1.66011
	-1.52844	-1.24689	-0.923057
	0.567555	-1.0919	-1.67892
	-0.464323	-0.777306	-0.388517
	1.46534	-1.84527	0.299616
	1.04505	-1.36673	-0.700816
	-0.271904	0.497523	-0.31147
	0.488793	-2.14212	-2.09316
	-1.33453	-0.0345705	1.36458
	1.13791	-0.409413	-0.239701
	-0.165508	-0.850951	-0.834994
	0.0926111	1.36185	-0.512613
	-0.530633	1.90705	0.0506142
	0.383535	-0.0135211	0.135183
	-0.190711	-0.68366	1.11718
	-0.224226	-0.256553	-1.47919
	-0.404938	-0.549914	0.708794
	0.872835	-0.382063	2.07252
	0.839179	1.02016	-0.403409
	0.666873	0.62278	-1.18156
	2.68833	0.646019	-0.845758
	0.579049	0.880746	1.06842
	1.91077	1.86278	-0.309555
	1.3887	0.85455	-0.761068
	-0.485493	1.35628	-0.106241
	-0.710405	0.725819	-1.14597
	0.821096	2.13754	-0.747218
	0.255002	-1.0251	-1.11048
	-0.843866	1.3932	-0.375989
	-2.27806	1.21025	0.463406
	-1.2262	-0.779511	-0.988826
	1.01519	-0.0010755	-1.36403
	0.537729	-0.506124	1.25479
	0.350877	-2.01023	2.77295
	-1.26463	1.04101	-1.68895
	0.00710876	0.343854	-0.118362
	1.31269	-1.84259	-0.0563206
	-0.836566	1.14509	0.270271
	2.73062	0.826328	0.655277
	0.0580382	-0.46059	-1.47436
	2.80149	-1.22546	3.86427
	-0.894151	-1.00591	0.248296
	-0.0902951	0.315798	0.382568
	1.01688	-0.211642	-0.468804
	-0.990843	-1.24423	-1.1038
	0.753108	-1.35113	0.177953
	1.37637	0.856668	0.355819
	-1.00154	-0.808079	-0.796943
	-0.0275894	-1.71033	-0.234433
	-0.473326	-2.19437	0.373607
	-1.14679	-0.0496677	0.541073
	-1.71215	0.0863164	0.0986233
	-0.502939	-0.872438	-0.974899
	0.265974	-0.236922	2.47745
	1.01616	-1.16425	-0.194664
	-0.830618	-0.76062	-1.28857
	2.59779	-0.03411	1.4315
	-0.508999	0.0108698	-0.454876
	0.66284	1.47926	-2.02435
	1.36928	2.33002	-0.353
	1.03374	1.04851	0.618983
	1.3229	-0.288922	-0.451348
	0.996967	-0.0585073	-0.998649
	0.812401	-3.02653	0.568082
	-0.0642139	-2.21735	-2.27919
	-1.55778	-1.86804	-0.379886
	0.0658125	1.20252	1.07363
	0.298334	-0.0436073	0.210877
	-0.409418	1.42726	0.36603
	0.206982	0.399328	-2.11242
	0.883673	0.517722	1.97099
	0.370758	-1.49785	-1.40137
	1.48645	-0.994058	-1.62565
	0.292353	0.737217	1.15785
	0.78718	0.41228	-1.10081
	0.0468728	0.792916	0.60748
	-0.168598	0.859544	-0.402434
	0.0764358	-0.0284889	-1.16802
	0.424407	1.39294	-2.1249
	1.26999	-1.58239	-1.2205
	-0.779009	0.491514	0.988565
	1.12251	1.06999	0.723011
	0.780628	-0.957074	-1.36555
	-0.617961	0.187155	-0.0389795
	1.37681	1.87982	1.42777
	1.11072	-1.97287	-0.872196
	2.40518	0.408614	0.981368
	0.0060294	-0.975995	0.556827
	1.25478	-3.10748	-0.685547
	-1.89608	-0.0318332	0.227627
	1.98657	-0.135017	-1.24226
	1.61642	-0.812261	-2.3235
	2.25823	-0.286277	-1.11789
	-0.36175	0.471727	1.14094
	0.0641989	0.211984	1.36943
	-0.600229	-1.54481	-0.450536
	0.954035	-0.167744	-0.91946
	-0.815763	1.7906	-1.10503
	-1.21196	-1.23757	0.119562
	-0.833346	0.705173	-0.120613
	-0.41807	-0.10845	0.977301
	-0.863381	-1.70353	0.932165
	0.0075597	-0.368172	-0.587382
	-0.707011	0.772378	-0.109741
	0.0211162	2.08499	-2.619
	-2.80895	0.518459	0.84518
	0.959586	1.3095	-0.222718
	0.443216	0.613829	0.929461
	0.102506	-0.0534974	-1.45819
	-0.235394	-0.320935	0.305522
	-0.179358	1.47847	-1.18704
	1.49024	-0.984704	-0.588351
	-0.204902	0.0437564	1.1704
	1.0811	3.24815	-1.15321
	0.488758	1.8788	-1.58035
	0.273938	1.61957	-0.950241
	0.408567	0.251052	2.16011
	-0.443544	-1.26144	-1.33724
	1.13029	-0.609833	-1.84032
	-0.910591	0.164603	1.50166
	-0.63337	-1.2949	2.11949
	-0.100307	0.850473	0.607657
	-0.555863	3.75816	0.559946
	0.404416	0.133638	-1.36762
	0.899097	-0.0961239	0.776657
	-0.302308	-0.692931	-1.80536
	-1.07804	-1.30398	2.58634
	0.416313	0.567701	-0.819463
	0.557432	1.48818	0.975111
	0.963942	0.39914	-1.05599
	-1.38497	0.626541	-1.62184
	-0.0625863	-0.528898	-1.54398
	1.47539	-1.47621	1.16198
	0.875716	-2.35506	-0.0109046
	0.639856	-0.052467	1.1736
	0.299842	-1.5693	-0.411188
	0.0237229	-1.1139	-0.13961
	0.312399	-0.308572	0.815396
	-1.18033	1.01319	-1.0111
	-1.6527	-1.39315	-0.430651
	-0.992217	-1.19886	-1.50646
	0.317955	0.207893	1.31813
	1.18869	0.162362	-0.520697
	1.59442	-1.02805	0.648993
	-0.163173	-0.73755	-0.0409109
	0.658343	-0.301843	-2.26237
	0.041658	-0.345509	-1.10967
	0.281109	-0.641175	-0.668372
	-0.573981	-0.636128	-1.95858
	1.60906	-1.21482	0.212297
	-0.50032	-1.02781	-0.341519
	-0.922646	-0.252897	0.450085
	-1.00478	-0.717151	-1.32868
	0.487742	-1.20618	1.09922
	1.22416	0.198529	-1.93984
	0.584772	-1.55668	-1.20465
	-0.759638	-1.31349	0.216977
	-0.768645	-0.234257	-1.00539
	-1.39235	-1.06808	0.470439
	-0.290717	1.8386	1.05201
	2.5413	-1.31133	-1.46182
	1.56622	-0.55922	0.730225
	-1.44363	-1.47532	0.456984
	0.193655	-0.166854	0.209092
	0.535751	1.1416	0.119673
	-1.4688	0.697345	-0.440566
	-0.722118	-0.615483	-2.22072
	0.961761	0.417948	0.78972
	-0.75484	-0.683092	-1.42735
	0.276676	-1.7416	0.403306
	0.81562	-1.07487	-0.0403581
	0.201225	-0.576403	-0.767614
	-0.794579	-1.63742	-0.578184
	0.0577457	0.0115482	0.626381
	-1.43307	-0.174488	-1.38981
	0.532057	-1.53244	-2.66536
	-0.49111	-1.00364	-1.1636
	-0.64226	-0.489267	-0.719309
	1.14166	-1.02434	-1.49305
	0.840291	0.686233	-1.54469
	-0.592665	-0.952641	0.450563
	-0.799848	0.259518	-1.12432
	-0.896763	-0.550099	0.251391
	0.139781	0.146325	-1.65292
	0.448284	-0.210415	-2.40183
	1.16534	1.2687	-0.648239
	0.603321	-2.18956	0.422993
	1.49161	-0.84461	0.293922
	0.782267	0.0318761	2.10745
	1.79309	-0.126621	1.92277
	-1.12409	-1.03641	0.981159
	-0.621602	-0.846028	-0.410581
	-0.915489	-0.413645	-0.920535
	0.444294	0.53995	-0.593582
	0.0929579	-0.336277	-0.753011
	0.657951	-1.04861	0.149859
	-1.49792	-0.0653087	0.293828
	-1.01877	1.55044	-0.701071
	1.06808	-0.0610183	0.84997
	0.578825	-0.559808	-1.85312
	2.1214	-0.995597	0.318969
	-0.461878	1.42481	-1.14174
	0.727847	-0.464289	-0.246927
	-2.11398	-0.131262	-0.873862
	-0.808499	-2.64318	0.212522
	0.269764	2.07574	-1.0315
	-0.572439	-0.466329	-0.567038
	0.0562033	1.80241	-1.26295
	-0.479496	0.89344	1.88956
	0.768824	-1.27482	-0.523793
	-0.179767	-1.66514	-0.377271
	-1.14675	0.176682	0.138725
	-0.447816	0.170211	-0.0934246
	-0.847548	-2.23762	1.29668
	-0.0527322	-0.337028	0.0410078
	0.623045	1.6622	-0.0615981
	0.725363	1.28801	1.62556
	-0.198054	0.693411	-0.635683
	0.155795	-2.15915	0.420046
	2.16059	-0.601085	1.55678
	1.40499	0.577819	-0.734629
	-0.224584	-1.02237	-0.879115
	-1.03403	-1.13655	1.39703
	0.192773	-0.0468682	-0.300773
	-0.494293	0.416919	1.41174
	-0.840673	-0.371339	-0.575107
	0.410392	0.676425	0.102916
	0.654733	-0.871595	-0.421621
	-0.163262	-0.124484	1.07718
	2.22948	1.42137	0.16834
	-0.0607664	-1.27449	0.101191
	-1.16234	0.201037	0.921618
	2.48688	0.309827	-0.0244011
	2.17214	-1.93401	1.51113
	-0.774566	1.35561	-1.39842
	0.604418	-0.780746	-0.0913238
	1.30035	-1.01616	-0.42062
	0.777755	-0.63638	-1.93978
	1.24433	-0.835003	0.20647
	0.0455899	1.10917	-0.909092
	1.68134	-0.42639	0.00771625
	2.0611	-0.33458	0.0160361
	-0.16373	2.29281	0.149404
	0.15232	-0.565416	0.808219
	-0.755698	0.0931222	1.18061
	0.611511	-1.26248	1.45554
	0.605137	-1.24621	-0.239307
	1.6907	-0.770227	-1.09337
	0.447644	0.309866	-0.862725
	-0.0373527	-1.32049	-0.127423
	0.0402175	-1.10686	-0.29238
	0.692187	-0.399878	-1.34027
	0.284283	-1.03612	0.371645
	0.196208	0.68935	-0.563696
	0.85426	0.19735	-0.0336766
	-0.935912	-0.434824	-1.5816
	-0.466978	-1.70126	-1.22234
	0.236697	-2.59834	-0.501324
	0.439701	-0.0030298	-1.36144
	-0.554354	0.552448	-1.30516
	-2.41701	-0.609632	-0.267497
	-1.48183	-1.21241	-1.12478
	1.4497	-0.245943	-0.0029148
	-0.451092	-0.364096	0.309817
	-1.00291	-0.385558	-0.980839
	-0.434316	0.475106	0.394147
	0.034903	-1.00274	-0.521267
	-0.428864	-2.02411	0.422648
	-1.35323	0.104608	0.0981373
	0.0563978	-1.24001	0.647278
	-0.149811	-0.719626	-0.126482
	0.281068	1.11157	-2.23135
	0.740757	-2.67799	1.75886
	-2.01646	-1.41614	-1.54761
	-2.16322	1.73634	-1.07084
	-0.344685	-1.1343	-0.413785
	1.41319	-1.22813	-2.20774
	0.885746	-0.158591	-0.23424
	-1.85054	0.339612	-1.07676
	0.884945	-1.27346	0.0842584
	-0.245247	-1.74572	1.76796
	-0.839265	-1.14339	-0.0154001
	0.00996294	-0.56459	-0.0958625
	-0.258776	-1.91275	0.787548
	0.413815	-0.916596	0.823706
	-0.714265	-1.34631	-1.12055
	0.436867	-1.4004	-0.6071
	2.05535	0.415821	1.57157
	-0.335803	-1.12293	-1.1506
	-0.0046435	-1.59425	-2.07372
	1.20478	-0.350855	-1.78315
	0.524035	0.409586	-0.530087
	1.15817	1.29848	-0.58253
	-1.41097	-0.429352	-1.46572
	-1.32662	-2.74529	0.463859
	1.99755	-1.04413	-1.22629
	0.0748897	-0.6512	-0.100006
	-0.030688	-1.01754	-0.955104
	0.943183	1.41057	-0.329419
	0.421327	1.703	-1.10715
	0.0602821	-0.197163	0.785888
	0.190081	-0.0696033	-0.362173
	0.792191	0.681593	0.716315
	-1.65148	-0.285582	-0.31857
	-0.61873	0.495912	0.194939
	-0.732136	-0.755795	-0.770398
	-0.0841003	-0.637289	1.02149
	-1.21079	-1.53867	-1.03545
	-0.256385	-0.608671	-0.458558
	2.14801	-0.964213	-0.407304
	-2.30534	-1.71212	-1.0023
	-0.607834	0.635497	0.203226
	-0.0114312	0.601511	1.09835
	0.15296	-0.560693	0.786201
	0.956472	-1.65351	1.36534
	-0.112211	1.5177	1.1936
	0.218548	-0.647679	-0.025411
	-1.26729	-0.595799	-0.0183737
	0.349733	0.873904	-1.41329
	-0.168256	0.638634	1.76116
	-1.97465	-0.98202	0.972487
	2.02858	-2.19398	-0.461493
	-1.02922	0.23114	-1.3271
	0.894713	1.40335	-0.153836
	0.429138	-0.697221	-0.338236
	0.337905	1.21045	-2.03023
	0.702174	1.59507	-0.602551
	0.131135	1.69427	1.24004
	-0.658335	0.66766	-0.689428
	0.672747	-1.37616	-0.47745
	0.149265	0.0168666	-0.44896
	0.924279	0.327738	1.79965
	-0.873406	0.22725	0.948713
	0.33184	1.11961	-1.27673
	0.369347	-3.39293	-0.682825
	-0.247659	-1.31753	-0.399071
	0.86162	-1.52807	0.301065
	-0.0259378	-0.918601	0.0330204
	0.476144	-0.341336	2.08035
	-0.0528413	0.422482	0.0507648
	-0.926063	1.19944	0.0809758
	-0.957611	-0.237541	-0.837612
	-0.0288897	-0.360284	-1.27833
	0.462463	0.0436761	1.60318
	-0.116259	-0.160589	0.505431
	-0.125266	-0.425526	-0.660436
	-0.611575	-2.04373	-0.914963
	-1.41092	-0.881627	0.748199
	-0.986081	1.23321	1.22921
	0.613147	-1.07866	-1.34372
	1.62095	-0.25375	1.76357
	-2.5462	-0.194009	1.78852
	-0.960456	-0.6403	0.749409
	0.783445	-2.49557	0.216289
	2.96463	-0.112892	-1.06828
	2.02311	-0.777801	-1.63015
	0.993615	-1.09685	-0.961386
	0.231779	0.264929	1.82357
	1.13865	-0.23172	-1.57395
	-0.0409389	-0.958691	-0.0486915
	-0.625361	-2.18395	-0.783516
	-0.598964	-0.735749	-0.232005
	0.644922	0.373294	-2.36356
	0.620506	-0.171111	0.0597456
	-0.639764	0.234757	1.30603
	-0.19784	0.644347	-0.638403
	3.01156	1.64633	-0.993558
	-0.237526	-0.0485061	-0.0438762
	0.421756	0.865417	-0.806104
	-0.313751	-0.540906	-1.34179
	-1.92561	-0.759233	-1.18343
	0.0929972	-0.24838	1.82324
	0.295008	0.789983	0.444131
	3.12783	-0.504008	-0.731093
	-0.822558	0.958055	0.366792
	-0.392789	0.883685	-1.1904
	-0.171317	-1.96128	0.3443
	0.185273	0.357616	1.51184
	-0.369522	0.648525	-1.71907
	0.0332685	0.359336	-1.5734
	1.65514	-1.55636	0.853513
	0.225204	-1.20294	-1.0699
	0.181895	-0.566821	0.56777
	-0.757481	0.544833	-0.195867
	0.480058	1.4792	-0.790213
	-0.59187	-0.193808	0.657414
	1.06588	-0.219163	-0.296013
	-1.15355	0.575406	1.49448
	2.50562	-0.569818	1.70668
	0.615117	-0.83879	-0.1039
	1.65687	-0.44279	0.387091
	0.122625	-0.0928222	-0.869859
	-1.1293	-1.15232	-0.937422
	1.11534	0.848717	-1.11356
	0.941349	0.955156	1.62065
	-0.481488	0.387676	-0.236936
	0.520084	-0.732005	-0.405336
	-0.0213839	1.57094	1.95582
	0.741343	-1.6446	-1.02317
	-0.152661	0.72933	-0.192241
	0.3874	0.234064	0.971744
	2.31976	0.00154493	1.71379
	1.89211	0.134819	-0.0042276
	-0.481278	1.05308	-0.895727
	-0.399503	0.563625	0.595446
	1.45021	0.171829	0.978458
	-0.890689	-1.09257	1.43021
	1.91621	-0.383938	1.52083
	0.22974	-1.20103	1.03057
	1.02575	-0.265719	-2.53163
	-0.683844	1.30644	-1.53532
	1.99012	0.38921	0.818185
	-0.163051	0.652613	-1.14758
	-0.919243	-0.650664	-1.91768
	0.214103	-1.1148	0.0806138
	0.323324	2.98885	-0.842453
	-0.994256	1.96464	0.670131
	-0.637647	3.26511	-0.243862
	-2.65497	0.625297	-0.612514
	0.903844	-1.31667	-1.03415
	-1.40088	-0.953572	-0.848966
	-1.20253	0.767994	-0.638535
	-0.0893368	-0.120814	-0.903524
	1.3783	-0.646264	0.208348
	2.59607	-0.320379	-0.0315738
	-0.417112	1.3482	-1.86203
	-0.63061	1.01386	1.20549
	1.03313	-1.30834	0.617594
	0.749624	-0.687841	-1.3258
	0.170991	0.33661	-0.417392
	0.869637	-1.10096	-1.95636
	0.208927	-1.90879	-0.692986
	-0.221127	-0.0186751	-1.27871
	0.884589	-0.450049	-0.267706
	1.03036	0.786827	0.720643
	-0.739967	-0.579951	-0.358117
	-0.187655	-1.89908	-0.310545
	0.975272	1.12759	0.338662
	0.681417	1.32146	-1.58568
	-1.06973	1.22794	1.86167
	-1.88138	-0.146905	0.381756
	1.48451	-1.85441	1.86805
	-1.15495	1.92395	1.11817
	1.14821	1.04101	-0.773493
	1.35778	-1.86533	2.302
	-0.451503	-0.677002	-0.308908
	0.955301	-0.431752	2.28659
	0.194101	-1.63644	-2.66106
	-0.965381	2.19713	1.54418
	0.328411	-0.830308	-1.09782
	-1.04406	0.966647	-0.440676
	0.625541	-0.6811	-0.3422
	0.548508	-0.870224	-0.460934
	0.526215	-0.005981	0.664076
	1.49502	-0.157202	1.93211
	0.270194	-0.949805	0.937374
	0.115036	-0.559355	0.130314
	0.999496	1.28171	-0.489714
	0.766304	-0.400725	-0.699425
	0.847114	0.190282	0.092688
	-0.0692797	-0.634588	-0.293037
	0.546276	0.226545	-0.789247
	1.57347	0.23778	1.06785
	-1.78505	2.39713	0.797902
	0.873451	2.09915	-1.46818
	-2.19173	-0.124447	-1.84892
	-0.942182	-1.50372	-1.73468
	1.88635	1.47655	0.907649
	0.294928	-0.436916	1.1905
	-0.685256	-0.838039	-0.355021
	0.733184	-0.510652	-0.561237
	0.470753	0.917059	0.228254
	1.62298	-2.03732	-1.20904
	1.57325	-0.105758	0.832985
	-0.669311	0.0792232	-0.213128
	0.920566	0.37359	-0.875667
	0.836648	-1.5639	2.15771
	-0.510805	0.530108	0.640099
	2.87875	-0.160809	0.298085
	-1.73397	-0.941581	-1.98773
	-0.660642	0.558633	-0.178227
	0.762247	-1.60068	-2.08055
	-0.682599	1.02648	0.670495
	-0.797363	-1.42174	0.162859
	0.615066	0.338006	-1.06012
	-0.410595	1.40141	0.0278493
	-0.995405	-0.397328	-0.26062
	-0.606464	-0.360663	-0.219397
	-0.402677	-0.452904	-0.17459
	0.254706	0.605336	-0.38802
	-0.765265	-1.53705	-1.4227
	0.826264	-0.716242	-3.32953
	-0.0671221	0.479479	0.332877
	0.861864	-1.15419	0.719232
	0.131499	1.16671	-0.521917
	1.24998	0.0376561	-1.9513
	0.709979	1.37769	-0.0627202
	0.752597	1.00058	1.58072
	2.08787	-1.26119	0.349473
	0.27668	-0.939318	-0.476053
	-0.249113	4.15748	-0.764729
	-1.00109	-0.41374	-0.607631
	-0.759962	-1.18813	-0.0346405
	-1.36422	1.28936	-0.763244
	1.40402	0.924187	-0.327364
	0.885602	-0.342822	0.0282982
	0.0276997	0.0738237	-0.416147
	1.35051	-1.7993	-2.20569
	2.21274	0.679157	-0.414528
	3.56685	-0.676578	0.89871
	0.18704	-0.586834	0.643844
	0.314051	0.368787	0.888772
	-1.37985	-0.384624	-2.06699
	-1.20659	-1.79456	-0.985387
	0.1839	1.17379	-0.350402
	-2.0941	-0.360414	-0.513952
	0.865019	-2.55348	-0.937778
	0.157894	0.87064	-0.23941
	-0.856546	-0.539093	1.24597
	-0.948935	-0.862794	0.399329
	0.404393	0.780946	-2.66273
	0.376033	0.155784	0.629316
	3.24354	0.40495	-0.38951
	-0.432731	-1.28374	1.34012
	-0.953262	-0.164822	-0.257835
	1.01652	-0.530803	0.583064
	-1.32512	-1.22963	1.84538
	-0.787759	0.156199	-2.27133
	-0.526656	0.413754	2.27606
	-1.19976	-0.449546	-0.44231
	-0.436208	0.719596	-0.425178
	-1.43304	-0.0109387	-0.707129
	-2.29966	0.69654	-0.128069
	0.979739	-0.25967	-0.51348
	-0.855319	1.05606	1.37962
	3.6133	-1.29544	-0.776389
	-0.289691	0.33566	-0.622694
	0.829078	1.34667	0.144353
	0.639432	0.740697	-0.381563
	-0.850708	-1.32578	-0.65413
	-0.655812	0.245023	-0.227247
	-1.92994	-0.30007	1.2029
	1.1161	-0.0587766	-0.251592
	-2.11674	-0.489256	0.0348113
	0.089413	1.38922	-0.506074
	0.368144	-0.121047	2.12843
	-1.91554	-0.766066	1.62031
	-1.96581	0.508289	-1.23981
	-0.914048	0.124932	0.53721
	-1.15397	-0.342329	-0.0841377
	-0.983951	-2.46989	0.97668
	-1.16257	0.961258	1.66585
	1.19483	-1.36301	2.34086
	-0.373556	0.550647	0.242964
	-0.357998	-0.861358	0.185552
	-0.867361	1.79299	-0.834037
	-0.733485	-1.7652	2.2426
	-0.214579	-0.893347	-0.285124
	-0.239668	1.15995	1.86503
	-1.1555	-1.58889	-1.97732
	0.255356	-1.76195	-0.209572
	-0.591266	-0.923841	-1.42287
	1.29592	0.562341	0.813012
	1.37732	-1.07741	-0.973034
	-0.264318	0.626027	1.03059
	-1.88635	-0.926623	-0.284426
	-0.959568	1.11491	0.111443
	-0.43849	1.61305	0.0171269
	-0.5883	-1.66119	-0.651533
	-0.560225	1.85969	0.483469
	-2.45561	0.841656	-1.38001
	-0.134788	-0.281897	-2.05952
	4.13506	-1.66688	-1.06251
	-0.168726	0.0916103	-1.12554
	0.842713	0.499026	1.22644
	-0.369255	0.61191	-0.158241
	0.203208	-1.24309	0.962322
	-0.665939	2.47222	-1.80563
	-0.770898	-0.020707	1.01574
	-0.556	0.83719	-1.50617
	-1.73865	-0.601729	-1.88619
	-0.514743	1.33691	0.803605
	-0.922214	-1.35856	0.200194
	-0.242032	-0.619718	1.53049
	-1.12284	-0.715436	-2.61174
	1.18019	0.661301	-1.11056
	2.08485	-1.89595	-0.735207
	-0.842555	0.586086	-1.15738
	2.34497	-1.39536	-0.24229
	0.9511	1.15651	0.463596
	1.73715	1.55769	0.346807
	0.643703	0.28212	-1.31449
	-0.0071315	-0.47395	-0.0630066
	0.0632471	-1.38284	0.209734
	1.30078	-0.713687	-1.15617
	-0.334334	-0.157111	-0.912582
	1.18233	-1.00852	-0.824211
	-2.41834	-0.573901	-0.8542
	0.394529	2.0195	-0.0767416
	-0.698067	-0.310011	-0.822258
	0.119974	0.619779	0.89306
	1.68274	-0.626239	0.259675
	0.00484613	0.516013	-0.795992
	0.249908	0.139306	-0.377015
	0.834471	-1.05895	-0.126149
	1.77407	-1.3071	-0.260375
	1.75316	-0.416203	-1.11308
	-0.626485	1.30761	-0.625518
	0.430579	1.34461	0.51854
	0.100989	1.31519	-0.594049
	-1.00483	-0.0645772	-0.453791
	0.467419	0.542785	1.74115
	0.602302	1.10748	0.222286
	1.02547	-1.0256	-0.554993
	0.254635	-1.04443	-1.07109
	0.535004	0.376039	0.135439
	2.80775	-1.54258	1.03422
	1.88599	-1.27008	-1.18176
	0.728826	-0.724724	1.10749
	0.340115	0.99997	0.458171
	0.526922	1.05497	0.732083
	1.49894	1.59175	0.20185
	-0.257003	0.721705	-1.36035
	0.684329	0.637004	2.17079
	-0.398814	1.42801	-0.731093
	-0.0961047	-0.0057459	-0.458789
	-2.66856	0.0157995	-0.280803
	-0.910615	0.129863	-1.05332
	1.69554	0.89519	0.569783
	1.02043	0.157725	-2.33259
	-1.38418	0.555204	0.0990643
	1.42416	-1.43764	-0.985334
	-1.21456	-0.155204	0.320956
	0.490048	-0.505385	0.663416
	-1.3007	0.851277	1.38677
	0.21793	2.6055	0.78653
	-0.588004	1.49895	-0.378841
	-0.611146	0.403832	-1.57637
	-0.542794	0.301992	-1.18568
	-0.159396	-0.151099	-1.35474
	-1.42111	0.23742	0.888354
	0.026815	-0.278651	-0.549798
	0.124682	-1.41189	-0.47044
	-1.74722	-1.356	0.308979
	0.396932	0.777728	1.49581
	-0.0572822	1.18108	0.173729
	1.79761	0.425498	-0.410202
	-0.514442	0.434439	-0.0840763
	1.25242	-0.216364	0.674204
	-0.704571	-0.718109	-0.886863
	-1.75415	-2.42537	1.00214
	0.147673	0.883767	-0.495299
	-0.391091	-1.06403	0.552371
	-0.491655	-0.330301	-0.340162
	-1.36317	-0.294757	-1.39821
	-0.709583	-0.0318493	-0.598833
	1.41271	1.68106	-2.04013
	-1.45223	0.587169	-0.981071
	1.19442	-0.956545	0.770204
	-1.44645	-0.775769	-1.25046
	0.225458	0.16604	-0.290514
	-0.469155	-1.23676	0.724124
	-1.63727	-1.35562	0.63479
	-0.0761149	1.05741	2.61356
	-0.212773	0.428889	-1.52167
	1.22859	-1.12247	1.32125
	2.29272	-1.20494	-0.589201
	1.04175	-0.970442	0.576346
	-0.950988	-1.12065	-0.350198
	-0.444764	0.142525	0.899329
	0.292826	-1.61421	-2.2254
	-0.610781	-0.175611	-1.46511
	0.873569	0.751595	-0.934081
	-1.45095	0.354885	1.89477
	0.48598	0.457133	-1.65029
	0.220172	0.356726	0.553056
	0.378606	-0.657618	-1.23039
	1.88202	-1.81086	0.632427
	-0.729346	-1.50518	-1.6917
	0.0805509	-0.238153	-1.0963
	0.124672	0.524414	1.00422
	-0.783668	-2.06517	-0.0215629
	0.203738	0.429955	1.49376
	0.20383	0.96714	-0.0792509
	0.94657	0.798081	-1.1079
	-0.881648	0.116554	0.573525
	-2.22466	-0.779822	-0.0639597
	0.903262	-1.16541	-1.76584
	0.0372612	-1.50125	-1.63381
	-0.0064117	-0.959853	0.349942
	-0.474919	1.53888	0.616673
	0.202412	-0.713821	-0.453659
	-1.32129	-1.43679	-0.180845
	-0.485837	0.0878746	-1.81976
	0.124388	-0.060617	-1.67468
	-0.994756	-1.9654	-1.19902
	1.87252	-0.370676	1.23247
	0.74981	-1.23982	0.270171
	-0.813829	-0.435065	0.158842
	1.19739	-0.0471326	-0.0058076
	1.67644	0.0134453	0.337803
	-0.856142	1.34386	-0.27436
	1.105	-0.0810486	-0.372491
	0.302705	-0.270939	0.034049
	-1.88578	-1.14485	-0.807443
	0.235511	1.10041	-1.09353
	-1.08014	-1.82306	-0.793235
	1.99984	-0.126301	1.06837
	0.126375	0.599252	-2.24877
	0.544248	-0.965607	-0.0450706
	0.307533	-0.589259	-0.373005
	0.467058	-0.536605	-1.34365
	0.350436	0.851524	-2.09503
	-0.228213	-0.234429	-1.76224
	-1.99195	-0.775374	0.0279511
	0.907862	0.520167	0.0565728
	1.3166	-1.75804	0.606805
	0.601381	-0.701745	0.174783
	0.326973	0.433933	-0.0267238
	-0.284932	-0.429899	-0.345963
	-0.601361	-0.713732	-1.48935
	-0.409072	0.425643	-0.0141945
	0.791944	0.73403	-1.72978
	0.183628	0.928827	-0.417627
	0.0977358	-2.00795	0.00636468
	-1.22949	2.00499	-1.01051
	-1.13973	-0.811167	1.32611
	0.250215	0.273193	-1.22082
	0.720359	-1.63763	1.4255
	0.608375	-0.951591	-0.732115
	-0.0271747	-0.281248	-0.772749
	-0.680769	-1.79137	-0.221755
	1.18544	-0.185973	-0.151021
	1.97268	-1.41733	-1.14742
	2.33408	-0.686171	-0.527704
	0.05675	-0.988021	0.00827279
	0.512095	2.9276	-0.586732
	1.35396	1.42819	-2.0132
	0.612391	-0.187482	-0.410746
	1.50221	0.110415	-0.683076
	1.58912	1.17376	0.498591
	0.688341	-0.546486	-0.728204
	0.972108	-1.086	-1.09289
	0.948844	1.45329	-2.12457
	0.119766	-0.969653	0.213729
	0.644032	0.00414922	0.361727
	0.714148	-0.0822107	0.778461
	0.0125707	-0.204018	-0.983164
	1.61745	-1.12728	0.452372
	-1.82694	0.272678	-1.30925
	-0.213028	-0.523915	0.383743
	1.2124	-0.0939911	-0.64649
	0.656537	1.19704	-1.37914
	-0.674386	-1.44908	-1.48752
	-0.229203	0.371325	-1.64004
	-0.353478	-1.6256	-1.04927
	-0.393181	-1.17824	2.26762
	0.279885	-0.847924	-0.354408
	0.0906138	3.53792	0.947342
	-1.44705	0.908707	0.167531
	-0.692861	-0.439895	-0.949915
	-0.866209	1.08704	-0.23695
	0.320036	-0.0445029	1.78749
	0.630511	-0.448108	-0.467272
	-1.10241	-0.513788	-0.205253
	1.19983	-0.565803	-0.282797
	0.517627	0.0831333	0.474164
	0.117549	-0.834448	-0.0516065
	-0.0185897	-0.918962	-0.232635
	0.0230789	-0.618915	-0.123884
	-0.878459	-0.632748	0.824317
	1.11271	1.77757	-0.173186
	0.41187	-0.599376	0.0204791
	-0.159239	-1.99874	-0.97299
	-0.634581	-0.15721	0.918526
	0.408255	-0.330846	-0.294017
	-1.13366	0.21837	0.00419861
	0.606714	0.729145	0.518551
	0.43397	-0.546984	-1.02163
	-1.0097	-0.403281	0.429855
	-0.341065	0.318945	1.39653
	0.763707	0.459128	2.37757
	1.85832	-0.0310316	-2.1792
	1.64573	1.8017	-0.42566
	-2.17723	-0.489001	0.00775941
	0.147102	-0.15453	1.10267
	1.05211	-0.847094	-0.305402
	-0.368419	-0.590119	-0.38752
	-0.316768	0.678356	1.32333
	0.208872	0.411643	-1.39686
	-0.930647	-0.0802231	0.337156
	1.47852	0.486871	-1.22375
	-0.500719	-0.527385	-0.416926
	1.0407	-1.74004	1.86032
	-1.57543	0.0655888	-1.022
	0.368395	-1.67026	-0.122441
	0.920072	-1.59607	-1.94821
	0.697365	1.79517	-0.820982
	-2.70184	-1.96357	0.0769935
	0.221821	-0.434726	0.74259
	0.698016	0.0778975	-0.28266
	-0.557328	-0.796435	-1.24859
	-1.02492	-0.205698	-0.624077
	-0.768347	-0.909605	0.0613649
	0.187306	0.0935953	1.2034
	0.460547	2.92719	0.730021
	-0.677032	-0.994927	1.01908
	-0.0767734	-0.244131	-1.45115
	0.134862	0.61076	0.482415
	-1.41424	-0.179707	-0.385977
	0.669573	-0.342525	-0.973939
	-0.0632255	-0.110007	-0.861416
	-0.0082337	-1.4412	-1.06115
	0.682593	-0.763291	-0.570967
	0.956866	0.198594	-1.07971
	1.20816	-0.272033	-1.52678
	0.367135	2.29174	-1.3042
	-0.141877	-2.10154	0.4745
	-0.890845	-1.51111	-0.167245
	0.544455	-0.641556	0.876346
	0.973181	-1.93779	0.0857064
	0.0511189	0.712447	-1.55289
	1.45655	0.00814323	0.821924
	-0.84003	-3.7849	0.284625
	-0.0388113	1.35926	-1.09214
	-0.161635	0.578081	1.07656
	-0.840746	-0.432398	0.355977
	0.835238	0.571908	-1.29665
	0.995437	-2.26962	1.00361
	1.60451	-0.0407777	0.3166
	1.16917	-1.44194	-1.30748
	-0.450625	-1.21844	0.563962
	-0.160566	0.218094	0.481309
	1.21625	-0.232518	-0.234586
	1.16512	-1.31201	-1.98797
	1.31312	-0.905725	-0.297706
	1.12273	1.44863	0.290465
	2.89806	1.55499	0.229936
	0.480973	-1.63569	0.531186
	-0.838229	-0.276332	1.29531
	-0.566249	-0.689106	0.0333827
	-0.424803	0.195506	0.4191
	0.602905	0.866712	1.51692
	-0.774352	1.38183	-0.508272
	1.31359	2.47563	0.211694
	1.90851	-0.991775	-0.521221
	0.0588097	0.823688	-0.472154
	-0.147995	0.23678	0.499957
	-1.14028	0.768397	0.0486045
	0.015957	-1.3047	0.0973307
	0.234107	0.648936	-0.276825
	-0.600035	-1.64165	-0.225919
	-1.10403	-0.0664422	0.855763
	-0.200761	-1.13876	0.397164
	1.33958	1.63323	0.552397
	0.107212	0.0171108	-1.17703
	2.57401	-0.064939	1.82644
	0.974144	-0.373202	-1.42732
	1.10518	1.87108	-0.99415
	0.120775	-1.40361	1.38962
	0.118848	1.29546	0.739924
	-1.30799	1.99442	-1.37234
	-0.149804	-0.0587301	-1.01844
	1.0564	0.559381	0.842629
	-1.35488	2.01961	0.712226
	0.512004	-1.12178	-0.453767
	0.434255	0.133324	-0.989342
	-1.26919	0.39665	1.01681
	-1.33122	-0.900845	0.731206
	0.339152	-1.81371	-0.715112
	0.307013	-1.65296	0.718417
	-0.966322	-1.64524	-0.716097
	0.577545	-1.63158	-0.693085
	0.162149	0.244661	0.196664
	0.00529243	1.49853	-1.13439
	-0.778935	-0.927693	-0.39608
	1.40194	0.302466	-0.564357
	0.564235	0.454151	-0.211881
	-0.975841	1.88528	-1.07628
	-0.0660052	-1.24686	0.308072
	2.7859	1.49163	-0.885293
	-0.355497	0.1872	-0.204693
	1.92521	0.36169	-1.18516
	-1.472	-0.37971	0.169957
	1.27594	1.49006	0.0880098
	0.157869	-0.909302	1.09497
	0.0442724	0.498397	0.758651
	0.843332	-0.364991	-1.11369
	-1.54676	0.427586	0.0681311
	-1.37845	-1.01325	1.78918
	-1.56702	-3.52829	2.01293
	1.91715	-1.77694	-1.33183
	0.175474	0.574371	0.207256
	0.87008	-0.0659965	0.933032
	-0.730416	0.321549	-0.0323636
	-0.737222	-1.97305	0.925713
	-0.137796	-0.0259848	-1.75509
	0.464256	0.60627	-1.25401
	0.818022	-1.27291	-1.71442
	0.368474	-0.230861	-2.22327
	-0.404663	1.4183	2.37471
	1.1234	0.72105	0.859148
	0.450007	-0.302223	0.232395
	0.551943	-0.787841	0.909727
	-0.226386	0.0547789	-1.13901
	0.446521	-1.05366	0.117471
	-0.444666	1.21617	0.938565
	-0.672495	2.23532	-1.1877
	1.09876	1.48416	-0.552405
	1.13595	0.632911	-2.89514
	0.341328	-1.57562	1.4086
	-0.532647	0.684728	-0.621161
	-1.02066	-0.454771	-0.0322242
	0.478004	-0.0682804	0.0495466
	1.58735	-1.15241	0.00027247
	1.32296	-0.224543	-1.92873
	0.501989	-1.61856	0.91053
	0.461905	-2.13636	-0.378884
	-0.456156	1.53669	0.88006
	-0.42428	0.0111082	-0.0355725
	-1.11594	-2.32133	0.805026
	-0.440735	-0.0577876	-1.88944
	-1.18404	0.210331	-0.863565
	0.683386	-1.35514	0.210753
	0.838786	-1.38853	1.04406
	0.178626	-0.460611	-1.42391
	-0.578847	-0.415889	-1.5356
	0.361387	-2.05949	-1.37341
	0.550893	-0.396187	2.49182
	0.0732996	-0.373637	-0.521985
	-1.56976	-1.08279	1.1975
	-0.0259303	2.01448	-0.530074
	1.38611	1.42268	-0.0390329
	-0.305656	0.463586	0.298932
	1.4918	-2.04476	-0.371063
	3.80151	1.34714	-0.788447
	0.292397	-1.50805	-0.584614
	-0.75802	0.760286	0.415346
	1.36399	-0.450595	-1.96335
	-0.251006	-1.34402	-1.04885
	1.57397	1.10004	-0.545726
	0.641406	0.0371577	-0.576984
	-0.0654933	-0.319729	-0.706572
	-0.0671749	0.0342736	3.08784
	-0.590396	1.69872	-0.351271
	2.00387	-0.498041	-1.19572
	0.400149	1.87033	-0.375926
	1.5584	1.70943	-1.04256
	-1.76815	1.0615	-0.880035
	1.61179	0.785439	0.466834
	2.17473	-0.836295	0.981736
	-0.939932	0.7907	0.853106
	4.63748	-0.700739	-0.377057
	1.19777	-0.882091	-1.6361
	1.75262	-2.07055	0.00555041
	1.71167	-1.10309	-2.02391
	0.0910756	-0.850502	-0.142752
	1.10142	-1.52895	1.25314
	-1.18145	-0.685162	-1.21718
	1.43894	-0.706066	0.33863
	-0.868179	-0.275617	0.248592
	-0.684733	-1.29337	-0.600762
	0.0242286	0.413598	-0.0715463
	-0.206056	-1.39828	1.29414
	-0.745158	-0.169167	0.921991
	0.885668	-0.671313	-1.04846
	2.11119	-0.626993	-0.624803
	-0.720963	-0.515253	-1.96347
	0.468242	-0.826713	1.26398
	0.0921255	-1.59241	-0.221053
	1.10734	-0.29663	1.13608
	-0.0517498	1.28734	0.687645
	-0.32276	-2.14323	0.157889
	1.05142	-1.66134	-0.712191
	2.59183	0.242253	0.109236
	-0.0220493	-1.80061	-0.359291
	0.553086	0.0627022	-0.986704
	1.8874	-1.23042	-0.188667
	-0.396869	-0.0663996	1.63633
	0.472162	0.183805	1.71754
	0.249502	0.445913	-0.53105
	0.241428	-0.523158	-1.62413
	-0.589294	-0.482135	0.397662
	-0.352279	0.789672	-1.0784
	-0.243531	-1.41312	-0.59175
	0.180806	-1.81315	-0.271772
	-0.784153	-1.64857	-0.756964
	0.993276	1.53564	0.840452
	-0.173536	-1.36914	-0.111012
	0.0191154	-0.138684	-1.81412
	-0.696014	-1.96071	-0.132828
	0.593241	-0.746588	-0.849019
	-0.227897	-0.989026	-1.18663
	-0.532793	-1.4443	0.185512
	-1.54815	-1.19588	0.376688
	1.00857	0.22668	-1.28164
	-1.38561	-1.83731	-1.06141
	-1.51472	-1.61876	0.34791
	-0.104396	0.714419	2.00536
	-1.45901	-0.669364	0.362704
	0.425036	0.294574	1.77672
	0.28473	1.40251	-0.755895
	0.784961	-0.790583	0.735861
	-0.409626	-0.75154	1.66206
	0.386852	-0.27013	-1.28364
	0.499358	-1.01226	1.24663
	-1.12833	1.71635	0.507351
	-0.416429	-1.23618	-2.03196
	0.540457	-0.934074	-1.24359
	-0.331292	-0.0793965	0.172484
	-0.0672323	1.39513	-0.665954
	0.651692	0.909254	-0.549651
	4.2714	-0.194441	1.67341
	1.84288	-0.307012	0.335626
	-0.22337	-0.328017	0.383536
	1.95541	-0.454579	1.90436
	2.61021	1.59886	-1.60099
	1.54471	-1.32961	-1.11015
	-0.182861	1.74834	0.031198
	0.0134008	3.17919	-1.0816
	0.753808	0.288891	-1.23809
	0.25304	-0.669556	-0.279452
	-0.0309365	-2.09239	0.32002
	-0.422969	0.600774	-1.4556
	-0.104717	0.11174	-1.30625
	-0.0086099	-1.15257	-0.464588
	-1.02767	-0.239672	2.19825
	-1.37389	-0.469941	-1.19161
	1.06207	-0.664486	0.305868
	-1.02706	-0.259302	0.520505
	1.31286	-1.45675	-1.44321
	0.0962863	-0.0492212	0.916887
	-1.05422	0.146721	-1.30753
	-1.16757	0.621002	2.36201
	-0.122428	-0.855006	-0.54761
	-0.165961	2.30001	1.49293
	1.31889	-0.513565	-1.76789
	0.631032	-0.164451	-0.381609
	2.19119	-1.59545	1.94319
	-0.0330387	-2.29658	-0.175946
	1.16352	-0.350423	1.56891
	-0.050819	-1.91102	1.39147
	0.829107	0.1934	-0.69992
	0.218457	-1.35712	-0.313598
	-1.47969	1.92382	0.804298
	0.0916401	-0.911598	-1.1502
	0.282713	0.538705	1.92955
	0.198076	-1.48097	0.347521
	0.833141	-0.199034	-1.93258
	-0.607398	0.218891	-0.809946
	-1.23158	0.317931	0.489801
	-1.46865	-0.130271	1.64878
	-1.12074	-0.72771	1.73265
	3.43861	-2.16182	0.934082
	-1.05222	-0.413034	0.693473
	-1.00309	1.04415	0.566637
	1.33716	0.482604	1.27866
	-1.03753	-0.187767	0.71429
	1.71011	0.216593	-1.7807
	-1.9162	-1.53386	-1.16944
	-0.431844	-0.982164	0.408482
	0.805187	-1.18859	-0.72863
	-0.699326	1.13896	-1.3848
	0.133496	-1.62454	-1.51181
	1.25268	1.98805	1.62167
	-0.568994	0.692445	1.33808
	1.17817	2.44833	-1.00791
	-1.6584	0.127644	-1.42489
	0.884089	-0.434657	-0.590325
	1.05742	0.11112	0.151374
	0.618741	0.423852	-0.998725
	1.10645	-0.15751	-1.35098
	-0.778431	-0.906644	0.603217
	1.97914	0.0418223	0.119711
	-1.57772	0.61068	0.421433
	0.339184	1.29429	-0.0071704
	0.833801	-1.00694	0.841412
	0.00713233	0.428622	-0.845824
	1.15363	-1.78973	1.81983
	-0.669851	0.734104	-0.684289
	0.943214	-1.03368	-1.82824
	-0.186878	1.82839	0.956971
	-0.441355	0.668934	-1.80726
	-0.423047	0.944726	-0.283846
	-1.7043	0.673689	-0.271386
	-0.796371	0.470717	-1.23988
	0.415064	-0.36409	-0.524065
	1.39398	0.633904	-0.101495
	2.70015	-0.885694	-0.475766
	-2.023	0.213331	0.302045
	0.925317	-0.429807	0.906311
	-1.72912	-1.24673	-1.69696
	-0.868659	-0.518153	-1.26965
	1.47653	0.680914	0.0755315
	-0.726711	0.0148802	-0.111689
	-1.30709	0.943362	-1.01153
	-1.10659	-2.06661	1.56533
	0.310684	-0.600175	-0.6321
	-1.04852	0.462421	-0.196166
	1.01418	1.11407	-0.130241
	0.376769	-0.389251	-0.899528
	1.83523	-0.298321	-1.00269
	1.77236	0.146275	0.452797
	-1.73562	-0.662415	-1.18938
	-0.924443	-0.715985	-0.499276
	1.73909	-0.704958	-1.38486
	1.74482	-0.589292	0.259296
	2.06359	-0.937637	1.83875
	0.230064	2.14979	0.802603
	-0.758643	-1.46637	0.0901561
	0.119054	0.931922	-1.44269
	-1.20852	0.848397	-1.38783
	-1.30278	-1.79878	0.225614
	1.10767	-1.27635	-0.233856
	2.0947	-0.872144	0.12809
	-0.645505	-1.4587	0.882269
	-1.56784	-1.79724	-0.767571
	0.139836	1.17939	0.448521
	0.98713	-0.528915	1.43674
	-0.0223676	-1.74502	-1.74804
	-2.06862	-1.4735	0.122489
	0.202692	-1.7289	-1.02457
	0.642062	-3.26412	-0.21928
	-1.06865	-1.12345	-0.723003
	-0.383246	-1.79589	-0.332231
	1.78815	-0.224727	0.748143
	0.0108951	0.232353	0.0126695
	1.36349	-1.73282	-0.453018
	0.146956	-0.147454	-0.546841
	-0.537007	-1.69352	-1.63355
	-0.780582	0.247343	0.100074
	0.0611996	-0.185405	1.35924
	-0.546165	-1.48418	-0.742424
	-0.230286	-0.552461	-2.58363
	0.592879	0.89635	1.05025
	-1.027	0.304235	0.1411
	-1.62432	0.751092	0.498217
	-0.947944	0.68132	0.413533
	-0.167839	-1.77758	0.766229
	0.546595	2.30276	0.436451
	-1.64367	-0.568273	-0.125506
	0.257554	0.153743	1.43583
	0.756439	-1.58872	0.403962
	0.743656	0.290295	-0.298976
	-0.885182	1.34895	-0.0769129
	-0.887792	-0.257216	-0.283097
	0.461156	-1.92832	0.569207
	-1.5569	1.07591	1.53274
	-1.63658	-0.465524	-0.667085
	-0.558354	-0.547619	0.236207
	-0.118176	-1.46444	-1.27742
	-0.370328	-2.81832	-2.64588
	-0.0679728	-0.586686	3.07225
	-0.16605	-0.484061	-0.93142
	1.45557	-0.076523	-0.147125
	-0.334338	-1.03996	-1.16167
	0.423675	0.0739382	1.38739
	1.99099	1.9483	1.44183
	0.127599	-0.56807	-1.16788
	-0.469508	-0.675982	1.96908
	-0.731454	0.777745	-0.81442
	-0.672268	0.906374	0.687937
	0.938731	-0.557077	1.33457
	0.252971	-1.55563	-1.52206
	1.34268	-1.24665	0.503793
	-1.3923	0.342429	-0.368704
	-0.909447	2.18516	-0.925951
	-0.403096	2.69306	0.372707
	-0.173018	1.2528	-0.236151
	1.48364	-0.620817	0.185935
	-0.549719	1.84778	-1.7826
	0.0727938	-0.271347	0.0236737
	0.664003	1.01045	-0.740942
	-0.461986	0.214415	0.703726
	-1.74761	-0.617643	-0.441528
	-0.965229	-0.734687	-3.12884
	0.118671	0.909641	-1.02453
	-0.455548	0.757162	0.638711
	-1.47879	-1.71697	-0.702965
	0.888995	1.62864	1.55757
	-0.164669	1.60135	0.022759
	0.682007	-0.610276	-1.76477
[truncated: 963 more rows]
