# Supplementary material for: FOXO1 is a master regulator of memory programming in CAR T cells
Source: Nature. 2024 Apr 10;629(8010):211–8. doi: 10.1038/s41586-024-07300-8 (PMC11062920; doi:10.1038/s41586-024-07300-8)
Supplement: Supplementary file 11 — Source Data Extended Data Fig. 1 [file 41586_2024_7300_MOESM11_ESM.xlsx]

## Sheet: Ext Data Fig. 1b
Ext Data Fig 1b	CD19.28ζ or CD19.BBζ CAR T cell expansion (n = 2 donors)
Days Post-Activation	Mock	CD19.28z + Vehicle Control	CD19.28z + 100 nM FOXO1i	CD19.28z + 10 nM FOXO1i			Days Post-Activation	Mock	CD19.BBz + Vehicle Control	CD19.BBz + 100 nM FOXO1i	CD19.BBz + 10 nM FOXO1i
0	0.5	0.5	0.5	0.5			0	0.5	0.5	0.5	0.5
4	0.5	0.5	0.5	0.5			7	5.32	4.84	3.392	4.72
7	3	3.3	2.1	2.9			10	10.04	12.76	4.56	13.2
9	6	6.7	1.2	4.6			12	10.05	11.95	3.86	12.55
11	7.3	7	1.2	6.1			13	7.47	9.57	3.39	8.97
15	5.9	7.8	1	5.4

## Sheet: Ext Data Fig. 1c
Ext Data Fig 1c		Percent CD8+ in CD19.28ζ and CD19.BBζ cells						n = 2
Vehicle	FOXO1i 100 nM
48.6	28.4
68.1	23.2
56.7	45
50.9	31.8

## Sheet: Ext Data Fig. 1d
Ext Data Fig 1d		Apoptosis in CD19.BBζ CAR T cells at day 15 post-activation								n = 3 donors
		Vehicle				FOXO1i 100 nM
Live		42.6	26.9	34.5		12.6	8.47	23
Early Apoptotic		1.57	1.02	0.85		0.63	0.83	0.6
Late Apoptotic		38.6	65.7	42		8.55	31.5	22.3
Necrotic		17.3	6.36	22.7		78.3	59.2	54.1

## Sheet: Ext Data Fig. 1f
Ext Data Fig 1f		Cytokine secretion from CD19.28ζ and CD19.BBζ cells in response to Nalm6 cells						Graphs show mean±s.d. of triplicate wells from 1 representative donor (n=2 donors)
	CD19.28ζ					CD19.BBζ
		IL-2 secretion (pg/mL)					IL-2 secretion (pg/mL)
		Vehicle	FOXO1i 10 nM	FOXO1i 100 nM			Vehicle	FOXO1i 10 nM	FOXO1i 100 nM
	Replicate 1	31796.7	8485.18	5866.45		Replicate 1	3040.14	4369.2	639.268
	Replicate 2	41318.8	11651.9	5482.66		Replicate 2	3962.68	4392.7	620.129
	Replicate 3	29071	11642.5	5869.57		Replicate 3	3257.25	4994.59	597.178
		IFNγ secretion (pg/mL)					IFNγ secretion (pg/mL)
		Vehicle	FOXO1i 10 nM	FOXO1i 100 nM			Vehicle	FOXO1i 10 nM	FOXO1i 100 nM
	Replicate 1	11084.5	16171	7745.72		Replicate 1	7791.06	6924.49	725.927
	Replicate 2	13619.4	12387.9	7711.49		Replicate 2	7776.95	7650.77	752.87
	Replicate 3	11537.1	14583.4	7571.93		Replicate 3	7876.14	7719.41	848.051

## Sheet: Ext Data Fig. 1g
Ext Data Fig. 1g		Cytotoxicity of CD19.BBζ cells against Nalm6 cells at a 1:1 E:T ratio. Data is normalized to t=0 and show mean±s.d. of triplicate wells from 1 representative donor (n=2 donors)
Time (h)	Vehicle			FOXO1i 10 nM			FOXO1i 100 nM			Mock + Vehicle Control			Nalm6-GL + FOXO1i 100nM
0	1	1	1	1	1	1	1	1	1	1	1	1	1	1	1
4	1.16318	1.18214	1.09305	1.09442	0.96093	1.35276	1.14235	1.162	1.14245	1.11818	1.19265	1.36448	1.19528	1.16836	1.11795
8	1.15567	1.19968	1.06999	1.13014	1.06867	1.41032	1.1912	1.20458	1.20606	1.18937	1.21558	1.48849	1.31074	1.30339	1.24211
12	1.1655	1.24693	1.15907	1.14085	1.07906	1.37248	1.29855	1.33371	1.33222	1.32059	1.37758	1.66989	1.56097	1.54724	1.45514
16	1.26077	1.3812	1.23848	1.2563	1.1588	1.36065	1.54443	1.6566	1.69935	1.58864	1.77621	2.13354	1.97983	1.88792	1.78604
20	1.34264	1.3634	1.23151	1.29666	1.25526	1.35554	1.63989	1.81631	1.79099	1.8869	2.00504	2.49719	2.48249	2.36821	2.26537
24	1.21307	1.29302	1.20877	1.34391	1.28287	1.53201	1.89143	2.06157	1.94187	2.18184	2.27814	2.9894	2.99136	2.81982	2.73889
28	1.21927	1.28736	1.26077	1.39546	1.38307	1.53913	2.20044	2.31962	2.14977	2.67207	2.67673	3.59504	3.72939	3.3481	3.33011
32	1.14244	1.11303	1.16183	1.28252	1.3352	1.39598	2.40884	2.44553	2.26003	2.94255	2.98633	4.13845	4.23359	3.73327	3.70871
36	1.01787	1.00651	1.07351	1.20716	1.37341	1.41189	2.4391	2.70181	2.37572	3.30141	3.3411	4.58966	4.63764	4.0118	4.01017
40	0.895119	0.971346	1.12513	1.14844	1.47037	1.59773	2.65582	2.79786	2.44364	3.93073	3.92323	5.3927	5.26389	4.40015	4.55776
44	0.763336	0.892314	1.07296	1.05642	1.38701	1.45831	2.67362	2.75795	2.33256	4.24021	4.24517	5.75237	5.56773	4.55532	4.71725
48	0.642377	0.812467	1.05037	1.03828	1.32183	1.51234	2.58479	2.70945	2.2876	4.42054	4.63265	6.15752	5.74001	4.753	4.9352
52	0.583783	0.804745	0.999763	1.0084	1.30936	1.44228	2.67661	2.75787	2.23315	4.7962	5.086	6.65062	6.11216	5.01612	5.32846
56	0.49201	0.849633	0.934336	0.915168	1.27966	1.34465	2.62025	2.64426	2.19588	4.89416	5.39497	6.62019	6.2455	5.02383	5.38178
60	0.412181	0.812185	0.955459	0.823315	1.23323	1.29548	2.58875	2.48849	1.97918	4.81221	5.6036	6.71837	6.32585	4.93149	5.53095
64	0.330731	0.828462	0.927426	0.790498	1.24361	1.23439	2.46896	2.33584	1.96354	5.09757	5.71995	6.93669	6.71942	5.24794	5.82541
68	0.227568	0.793732	0.916809	0.675627	1.21239	1.23425	2.24799	2.17652	1.65719	4.9578	5.61841	6.86553	6.76216	5.15725	5.73902
72	0.183887	0.82053	0.955968	0.649169	1.16931	1.19998	2.20309	1.94957	1.50115	4.81404	5.73902	7.00795	6.72073	5.13125	5.68931
76	0.163942	0.932559	0.900879	0.583516	1.11962	1.22432	2.27903	1.88653	1.43899	4.62281	5.75964	7.21525	6.88675	5.36473	5.77032
80	0.093312	0.996361	0.919927	0.548616	0.999163	1.17926	2.18211	1.72664	1.35448	4.67303	5.68916	7.25476	6.67697	5.12687	5.55803
84	0.0694924	0.957814	0.908424	0.449563	0.938312	1.12682	2.09396	1.69304	1.28695	4.50858	5.6584	7.30026	6.5823	5.07767	5.56461
88	0.0570379	0.956289	0.960146	0.420134	0.833622	0.938434	1.98897	1.67781	1.36151	4.56935	5.74844	7.46824	7.02317	5.18002	5.67497
92	0.057763	0.968532	0.946298	0.382853	0.787317	0.778773	1.88127	1.59928	1.40773	4.3244	5.76784	8.31982	6.66786	5.01109	5.37096
96	0.0301106	0.97163	1.15829	0.395254	0.745887	0.750251	1.82645	1.54197	1.25743	4.18952	6.10187	8.34215	6.16073	4.92091	5.20195
100	0.025682	0.967114	1.14707	0.33409	0.663098	0.612105	1.71212	1.56602	1.30817	4.18662	6.20442	8.48712	6.36739	4.91505	5.25238
104	0.0200074	1.07251	1.15145	0.311267	0.650106	0.52218	1.59294	1.67597	1.19319	3.99932	6.47289	8.20244	5.81261	4.6315	5.05258
108	0.019862	0.991624	1.4474	0.254719	0.521827	0.346901	1.58682	1.36849	1.20068	4.04202	6.48492	8.00601	5.54784	4.53254	4.90799
112	0.0165271	0.954387	1.54899	0.222248	0.38097	0.410949	1.60718	1.3635	1.17468	4.08717	6.64924	7.92197	5.67663	4.60015	4.85657
116	0.0131935	0.983219	1.71751	0.191846	0.35575	0.363761	1.44854	1.30865	1.11482	3.8813	6.4752	7.50481	5.1806	4.3391	4.59988
120	0.0128144	0.977875	1.65011	0.195835	0.272165	0.342526	1.40057	1.29114	1.05539	3.74163	6.62919	7.32562	5.03916	4.21099	4.4795
