# Supplementary material for: FOXO1 is a master regulator of memory programming in CAR T cells
Source: Nature. 2024 Apr 10;629(8010):211–8. doi: 10.1038/s41586-024-07300-8 (PMC11062920; doi:10.1038/s41586-024-07300-8)
Supplement: Supplementary file 12 — Source Data Extended Data Fig. 2 [file 41586_2024_7300_MOESM12_ESM.xlsx]

## Sheet: Ext Data Fig. 2b
Ext Data Fig 2b		Day 14 FOXO1KO expansion normalized to AAVS1 (n = 3 donors)
	AAVS1	FOXO1KO
	1	0.723193
	1	0.479742
	1	0.710229

## Sheet: Ext Data Fig. 2c
Ext Data Fig 2c		Flow cytometric analysis of memory- and exhaustion-associated markers on CD8+											n = 3-6 donors
	CAR+ CD8+ CD62L				CAR+ CD8+ IL7RA				CAR+ CD8+ TCF1				CAR+ CD8+ CD39				CAR+ CD8+ PD1				CAR+ CD8+ T-bet
	AAVS1	FOXO1KO			AAVS1	FOXO1KO			AAVS1	FOXO1KO			AAVS1	FOXO1KO			AAVS1	FOXO1KO			AAVS1	FOXO1KO
	36068	6311			5298	2139			5055	3734			233	3207			315	449			2815	2960
	25485	6280			3550	1890			4032	4111			390	2513			280	385			2403	3731
	25609	6468			3824	1633			7742	3887			814.2	978.2			245	320			2350	2891
	30197.7	13854.7			1719	826			14369	4773			1207.2	1379.2			364.7	417.7			1472	1690
	31907.7	11743.7			2594	600			7281	8971			1888.2	3364.2			360.7	336.7			1275	1401
	26624.7	13008.7			2368	1176			5316	4838							294.7	254.7			1190	1580

## Sheet: Ext Data Fig. 2d
Ext Data Fig 2d		Flow cytometric analysis of memory- and exhaustion-associated markers on CD4+									n = 3-6 donors
	CAR+ CD4+ CD62L				CAR+ CD4+ IL7RA				CAR+ CD4+ TCF1				CAR+ CD4+ CD39				CAR+ CD4+ PD1				CAR+ CD4+ T-bet
	AAVS1	FOXO1KO			AAVS1	FOXO1KO			AAVS1	FOXO1KO			AAVS1	FOXO1KO			AAVS1	FOXO1KO			AAVS1	FOXO1KO
	33638	6515			4884	1843			7635	4023			528.2	499.2			396	707			1928	1814
	25116	6515			2901	1595			7983	4261			592.2	540.2			320	712			1557	2069
	26626	6659			4099	1751			7038	4836			843.2	1019.2			361	630			1594	1808
	29609.7	16408.7			1717	723			7949	3586							279.7	295.7			717	675
	30919.7	17202.7			2447	806			11264	2840							268.7	287.7			657	626
	30797.7	19434.7			2350	1069			8689	3441							186.7	172.7			535	714

## Sheet: Ext Data Fig. 2e
Ext Data Fig 2e		TCF1/CD62L Expression CAR+CD8+						n = 3-6 donors
		AAVS1						FOXO1KO
	TCF1hi CD62Lhi	41.5	38.3	31	36.9	59.2	36.8	10.5	11.9	8.81	14.1	19.4	15.1
	TCF1lo CD62Llo	3.41	7.12	9.02	13.8	9.26	9.18	51.8	51.3	55.6	48.4	38.3	36.9

## Sheet: Ext Data Fig. 2f
Ext Data Fig 2f		TCF1/CD62L Expression CAR+CD4+								n = 3-6 donors
		AAVS1						FOXO1KO
	TCF1hi CD62Lhi	55.6	55.3	51.3	51.9	61.3	56.4	10.5	12	13.2	27.3	24.3	29.7
	TCF1lo CD62Llo	7.52	7.52	10.1	9.09	9.11	4.25	47.9	47.3	46.7	31.1	32	24.7

## Sheet: Ext Data Fig. 2g
Ext Data Fig. 2g		MFI of CD62L in FOXO1+ and FOXO1- gated subpopulations of CD19.BBζ cells
		FOXO1+	FOXO1-
		13177	6398
		42468	9924
		39070	9011
		37006	12243
		50932	4758
		30741	4604
		35477	4386
		42980	4349

## Sheet: Ext Data Fig. 2k
Ext Data Fig 2k		Cytokine secretion from day 15 HA.28ζ cells in response to Nalm6								One representative donor (n = 2 donors)
		HA.28ζ
		IL-2 secretion (pg/mL)
		AAVS1	FOXO1KO
	Replicate 1	1189.22	674.787
	Replicate 2	1346.21	808.119
	Replicate 3	1212.87	595.357
		IFNγ secretion (pg/mL)
		AAVS1	FOXO1KO
	Replicate 1	14469.5	7541.45
	Replicate 2	15110.3	7197.42
	Replicate 3	15253.5	6160.16
