# Supplementary material for: FOXO1 is a master regulator of memory programming in CAR T cells
Source: Nature. 2024 Apr 10;629(8010):211–8. doi: 10.1038/s41586-024-07300-8 (PMC11062920; doi:10.1038/s41586-024-07300-8)
Supplement: Supplementary file 13 — Source Data Extended Data Fig. 3 [file 41586_2024_7300_MOESM13_ESM.xlsx]

## Sheet: Ext Data Fig. 3d
Ext Data Fig 3d		Cytokine secretion from CD19.BBζ cells after 1 or 4 stimulations with Nalm6 cells. Data show mean ± s.d. of 2-3 triplicate wells from 1 representative donor (n=2 donors)
Stim 1 IL2				Stim 1 IFNy				Stim 4 IL2				Stim 4 IFNy
tNGFR	TCF1OE	FOXO1OE		tNGFR	TCF1OE	FOXO1OE		tNGFR	TCF1OE	FOXO1OE		tNGFR	TCF1OE	FOXO1OE
17260.3	20848.7	17182.4		14113.6	14047.6	17118.5		14.3805	57.932	24.7387		1401.74	14009.1	5183.06
15261.3	22421.6	16020.9		12409.7	13059.8	18416.3		16.2485	20.1105	27.4467		1721.63	14749.4	6762.84
	22473.7	15452.2			12573.5	18459.1		17.6082		29.2952		1576.25		6068.22

## Sheet: Ext Data Fig. 3e
Ext Data Fig 3e		Flow cytometric analysis of CD62L, IL-7Rɑ, and CD39 on tNGFR+ CD8+ CAR T cells prior to the first stimulation (Stim 0) and 7 days after the third stimulation (Stim 3)																			n=2-3 donors
		CD62L												IL7RA												CD39
			tNGFR				TCF1OE				FOXO1OE				tNGFR				TCF1OE				FOXO1OE				tNGFR				TCF1OE				FOXO1OE
	Stim 0	1	1	1		0.853399	1.21508	3.88547		2.05274	1.46276	2.38568		1	1	1		1.27302	1.64615			2.66002	1.24038			1	1	1		0.661468	0.675676	2.47546		0.578223	2.04054	0
	Stim 3	1	1	1		3.35874	0.660945	1.90412		7.27421	2.36789	4.34641		1	1	1		2.55939	1.19671	3.27617		2.59079	0.852686	4.07795		1	1	1		4.13908	1.91063	2.55992		1.13863	1.24638	0.799506

## Sheet: Ext Data Fig. 3h
Ext Data Fig 3h		Cytotoxicity of day 15 HA.28ζ cells against 143B cells at a 1:8 E:T ratio. Data is normalized to t=0 and show mean±s.d. of 3 triplicate wells from 1 representative donor (n=3 donors).
	Time (hours)	tNGFR					TCF1OE			FOXO1OE				Mock
	0	1	1	1		1	1	1		1	1	1		1	1	1
	2	1.00594	0.974496	0.984047		0.942407	0.953753	0.910704		1.02646	1.00645	1.01142		0.971	0.975	0.97
	4	0.963833	0.941836	0.956524		0.826342	0.875733	0.81958		0.992687	0.991792	0.996062		0.972	0.976	0.978
	6	0.910923	0.881676	0.908546		0.753313	0.768814	0.714315		0.949766	0.953513	0.982974		0.983	0.993	0.989
	8	0.887693	0.842442	0.873239		0.700354	0.710527	0.670149		0.87731	0.946719	0.928975		1.02	1.02	1.02
	10	0.892356	0.8075	0.838093		0.653621	0.665081	0.612576		0.787202	0.928075	0.919211		1.05	1.07	1.06
	12	0.842609	0.807472	0.821568		0.592201	0.644968	0.569082		0.631612	0.902748	0.866493		1.11	1.12	1.12
	14	0.855412	0.786552	0.78221		0.559417	0.579839	0.556783		0.439688	0.856368	0.813464		1.16	1.17	1.17
	16	0.818425	0.750794	0.762816		0.54878	0.56004	0.542256		0.250345	0.780801	0.718821		1.21	1.23	1.23
	18	0.813249	0.73145	0.771974		0.512585	0.550599	0.518796		0.149139	0.625398	0.554421		1.28	1.29	1.29
	20	0.810045	0.726882	0.742311		0.503885	0.529346	0.493828		0.112517	0.443839	0.363503		1.34	1.36	1.35
	22	0.816414	0.698886	0.726276		0.478817	0.499098	0.456512		0.09264	0.262976	0.218983		1.41	1.45	1.43
	24	0.820186	0.694233	0.720102		0.455582	0.482029	0.444334		0.091757	0.176811	0.149527		1.5	1.53	1.49
	26	0.83532	0.704622	0.737198		0.449955	0.472103	0.438121		0.082071	0.13414	0.117543		1.58	1.6	1.58
	28	0.830854	0.673059	0.741887		0.439176	0.476235	0.423169		0.070782	0.114645	0.111198		1.66	1.68	1.66
	30	0.854939	0.727614	0.733646		0.418054	0.479296	0.409689		0.064351	0.104796	0.098947		1.75	1.77	1.75
	32	0.877745	0.717633	0.757952		0.399005	0.448169	0.380459		0.06285	0.105697	0.08908		1.84	1.86	1.83
	34	0.912634	0.758268	0.778951		0.40778	0.453085	0.349901		0.056129	0.0894	0.081804		1.94	1.96	1.91
	36	0.94325	0.78386	0.791951		0.401741	0.464813	0.326896		0.052454	0.086907	0.080365		2.05	2.08	2.02
	38	0.973668	0.821075	0.79484		0.385952	0.430547	0.298867		0.049027	0.081189	0.077295		2.14	2.17	2.1
	40	0.997597	0.828988	0.838422		0.360027	0.4168	0.260723		0.05179	0.076377	0.080461		2.24	2.28	2.2
	42	1.02584	0.858474	0.857985		0.335731	0.409077	0.234543		0.048232	0.070524	0.066334		2.35	2.39	2.31
	44	1.07629	0.9112	0.88271		0.319277	0.389789	0.216236		0.042447	0.063568	0.060625		2.45	2.49	2.4
	46	1.11511	0.91831	0.924917		0.295633	0.370307	0.181081		0.041136	0.060358	0.058563		2.55	2.62	2.52
	48	1.17702	0.931253	0.949293		0.274625	0.345942	0.174396		0.042588	0.061974	0.050517		2.64	2.72	2.62
	50	1.21602	0.988361	0.97638		0.248472	0.317725	0.157751		0.038782	0.06303	0.056845		2.74	2.8	2.7
	52	1.25772	1.03473	1.00144		0.218641	0.304323	0.142755		0.039612	0.054933	0.046862		2.85	2.91	2.81
	54	1.35332	1.07293	1.04711		0.205163	0.27508	0.1392		0.040873	0.049517	0.051772		2.92	3	2.89
	56	1.4009	1.09719	1.10991		0.18764	0.250349	0.128888		0.038907	0.049917	0.049937		3	3.1	2.97
	58	1.43431	1.13181	1.11254		0.170728	0.231235	0.128453		0.034637	0.053364	0.045033		3.05	3.17	3.03
	60	1.48796	1.16402	1.16493		0.172214	0.211649	0.118916		0.033317	0.04603	0.042484		3.13	3.22	3.09
	62	1.58216	1.21229	1.18916		0.160122	0.201831	0.119852		0.034721	0.046209	0.040917		3.16	3.25	3.13
	64	1.58424	1.25268	1.2305		0.155555	0.194091	0.115224		0.030063	0.040849	0.039825
	66	1.67592	1.26537	1.24845		0.149103	0.182511	0.104725		0.034888	0.037555	0.041292
	68	1.71639	1.27825	1.27998		0.144791	0.173848	0.104629		0.037281	0.040304	0.036614
	70	1.76465	1.30043	1.28657		0.141202	0.169706	0.096589		0.033537	0.035897	0.030584
	72	1.80248	1.31425	1.31927		0.131688	0.160348	0.09977		0.033028	0.038413	0.03556
	74	1.87231	1.33655	1.36582		0.129166	0.159954	0.086555		0.031673	0.034622	0.036821
	76	1.88693	1.39122	1.3795		0.114101	0.150225	0.082614		0.031036	0.032991	0.02992
	78	1.96185	1.3707	1.44876		0.109313	0.137677	0.07441		0.026519	0.033635	0.033426
	80	2.01384	1.44336	1.46983		0.104916	0.137142	0.0748		0.028769	0.037201	0.033493
	82	2.06816	1.50509	1.49224		0.098072	0.132429	0.075047		0.034277	0.033288	0.029374
	84	2.11386	1.49137	1.50629		0.096907	0.127021	0.070662		0.025505	0.029689	0.032788
	86	2.08552	1.49709	1.55774		0.089983	0.11928	0.065729		0.026926	0.029862	0.027866
	88	2.16155	1.54112	1.57056		0.092782	0.114244	0.066002		0.025256	0.028586	0.03089
	90	2.18491	1.5473	1.61372		0.087057	0.115987	0.069824		0.021371	0.029162	0.023499
	92	2.21086	1.5553	1.60324		0.082379	0.105365	0.06124		0.020811	0.025016	0.025887
	94	2.22012	1.5807	1.60084		0.07621	0.1051	0.054343		0.029356	0.027902	0.025838
	96	2.24179	1.58476	1.66868		0.076123	0.100441	0.056688		0.024638	0.023972	0.023655
	98
	100

## Sheet: Ext Data Fig. 3i
Ext Data Fig 3i		Ratio of OCR to ECAR of HA.28ζ cells						n=2 donors		mean ± s.d. of three representative time points within each donor
	OCR/ECAR
	tNGFR			TCF1OE			FOXO1OE
Donor 1	0.936271	0.828735	0.783963	0.810543	0.708113	0.67919	1.16844	1.03038	0.984375
Donor 2	0.952706	0.833829	0.772447	1.33026	1.2259	1.16477	1.24982	1.12829	1.08524

## Sheet: Ext Data Fig. 3j
Ext Data Fig 3j		CD19.28ζ cell OCR, OCR to ECAR ratio, and spare respiratory capacity									OCR line graph shows 1 representative donor. Bar graphs show mean ± s.d. of three representative time points within each donor
	OCR/ECAR											Spare Respiratory Capacity									Time (minutes)	tNGFR												FOXO1OE												TCF1OE
	tNGFR			TCF1OE			FOXO1OE				tNGFR			TCF1OE			FOXO1OE				1.30858	43.2277	40.1758	41.592	39.5959	41.457	28.5906	42.0452	40.0754	46.663	42.679	42.3461		86.7761	81.8711	80.8492	80.6465	77.0173	77.246	79.5507	77.327	75.3812	77.321	69.0947		104.126	109.233	97.1378	97.8715
Donor 1	0.59343	0.504302	0.454043	0.822346	0.669539	0.617456	0.610846	0.533907	0.495976		29.6692	27.4015	23.7884	73.5642	60.0748	53.2541	48.2019	35.5721	28.0061		7.81795	36.6197	35.3494	36.8184	32.7094	35.5271	22.1606	33.4199	32.5677	36.7448	34.581	34.7344		78.4343	73.4158	72.8078	73.338	69.6065	69.587	71.1833	69.5083	67.1594	69.5625	61.1448		92.5866	98.3652	87.5991	88.1565
Donor 2	0.645898	0.525007	0.468761	1.02035	0.87809	0.815449	0.946768	0.822921	0.775856		19.8462	19.8293	18.5333	99.1636	98.6203	95.2241	121.49	117.647	111.159		14.3198	34.189	31.2306	33.2577	29.7116	31.4548	18.6465	30.6253	29.2496	32.6142	31.1739	31.2282		75.5012	70.1334	69.008	70.3961	67.2655	66.0696	66.8935	67.1558	63.8095	66.7426	58.1944		86.6548	92.0998	81.7641	83.4409
																					20.9436	16.4778	12.9376	28.1896	13.6899	16.5204	4.62893	16.1913	13.3203	17.7247	20.6785	15.2896		71.9492	27.9529	27.7759	67.7194	29.5624	24.5423	64.0162	25.5612	24.7435	27.3838	22.2262		33.279	34.7275	32.9047	78.8565
																					27.4545	15.8553	17.8309	25.9818	13.9011	15.5286	4.52132	23.7046	13.8142	18.7641	22.7699	15.7726		71.7192	26.9329	27.1482	67.9481	27.1916	22.9159	64.3244	24.6635	23.0794	25.3615	20.6608		30.1493	32.5337	30.7162	76.6026
																					33.935	14.9801	19.4522	25.7304	12.8123	16.6373	4.58472	20.9136	13.0941	17.1199	22.1462	15.705		73.2207	26.3731	25.4227	68.6422	25.6257	22.5605	64.5219	22.9107	22.3128	24.2776	20.5046		28.3713	30.4454	28.886	75.5906
																					40.5497	68.8582	50.7989	53.3393	62.4683	58.3292	49.3503	69.8777	59.0931	64.2601	63.8234	66.5566		178.022	235.551	208.832	176.403	217.749	218.803	174.628	200.962	188.393	221.126	178.995		204.417	272.481	198.978	249.501
																					47.0627	56.5694	45.7417	55.4507	53.1602	50.8871	42.2436	54.0289	51.1741	58.3777	59.7401	61.9816		175.853	206.909	191.267	182.824	197.791	205.037	173.88	188.221	177.823	206.112	164.146		187.721	245.79	181.663	242.772
																					53.5715	48.008	43.1322	54.8146	46.5255	48.0556	37.773	49.055	46.7228	52.1013	54.8563	56.2034		168.785	194.568	174.275	181.362	183.209	190.447	173.227	176.417	172.029	193.528	156.074		170.363	223.515	165.794	240.24
																					60.2005	7.68102	-1.88309	6.48656	4.85651	8.47216	-2.87103	16.183	6.05521	8.54596	18.3963	9.28285		17.7401	16.991	18.5206	19.6931	21.2834	16.1856	16.3374	16.0117	16.5907	17.5608	16.5769		23.5986	24.2281	23.4678	23.0741
																					66.6826	7.23878	-1.9105	6.73069	5.83221	9.52602	-2.79453	16.9322	6.05047	19.9037	19.939	9.90369		16.7798	16.6373	17.4135	18.0242	19.5966	14.5501	17.6699	16.3764	15.9611	17.6766	15.0366		20.0645	24.4089	21.4362	25.1865
																					73.1649	7.44362	-0.755137	6.32259	6.12516	8.57248	-2.3344	16.3809	6.50729	19.7763	20.2957	9.66997		17.1735	17.1741	17.8777	15.6412	19.0723	14.6474	16.7751	15.7891	15.484	17.6036	14.7476		18.6374	23.4217	21.2449	25.1469
[truncated: 7 more columns]
