# Supplementary material for: FOXO1 is a master regulator of memory programming in CAR T cells
Source: Nature. 2024 Apr 10;629(8010):211–8. doi: 10.1038/s41586-024-07300-8 (PMC11062920; doi:10.1038/s41586-024-07300-8)
Supplement: Supplementary file 14 — Source Data Extended Data Fig. 4 [file 41586_2024_7300_MOESM14_ESM.xlsx]

## Sheet: Ext Data Fig. 4d
Ext Data Fig 4d		Expression of memory- and exhaustion-associated genes						n = 3 donors
TCF7				LEF1				IL7R				KLF3				TOX				NR4A3				CD244				HAVCR2
tNGFR	TCF1OE	FOXO1OE		tNGFR	TCF1OE	FOXO1OE		tNGFR	TCF1OE	FOXO1OE		tNGFR	TCF1OE	FOXO1OE		tNGFR	TCF1OE	FOXO1OE		tNGFR	TCF1OE	FOXO1OE		tNGFR	TCF1OE	FOXO1OE		tNGFR	TCF1OE	FOXO1OE
350.148	801.06	729.461		2386.01	1313.81	7477.34		4476.89	1824.79	10243.9		136.308	29.2746	1012.33		621.512	493.233	35.0843		659.028	2310.92	116.217		886.624	242.181	29.2369		8531.1	4879.1	5092.34
324.424	611.238	898.237		1656.61	1307.25	6259.62		2195.52	2236.37	11490.2		247.899	20.0772	1175.5		922.614	999.397	138.111		404.183	1654.13	176.532		1182.37	467.352	52.9597		7392.77	5256.87	4701.99
307.617	638.338	1201.43		2099.69	926.178	6410.69		2767.54	1326.61	5870.55		89.047	1.95809	108.8		385.533	179.165	14.6609		365.295	959.465	198.309		1104.99	233.013	67.1317		8172.09	8135.87	4004.75

## Sheet: Ext Data Fig. 4f
Ext Data Fig 4f	Gene set variation analysis (GSVA) using published human CD4+ regulatory T cell (TREG) signatures									n = 3 donors
Treg GSEA GSE 15659				Treg GSEA GSE 22045
tNGFR	TCF1OE	FOXO1OE		tNGFR	TCF1OE	FOXO1OE
0.250787	0.244204	0.258603		0.453456	0.406552	0.433536
0.242176	0.239291	0.255014		0.433435	0.419912	0.427802
0.229479	0.248251	0.255007		0.454422	0.386113	0.425171
