# Supplementary material for: FOXO1 is a master regulator of memory programming in CAR T cells
Source: Nature. 2024 Apr 10;629(8010):211–8. doi: 10.1038/s41586-024-07300-8 (PMC11062920; doi:10.1038/s41586-024-07300-8)
Supplement: Supplementary file 15 — Source Data Extended Data Fig. 6 [file 41586_2024_7300_MOESM15_ESM.xlsx]

## Sheet: Ext Data Fig. 6b
Ext Data Fig 6b		Ratio of chromatin-bound to soluble FOXO1 normalized to mock are shown for 1 representative donor (n = 2 donors)
	tNGFR	FOXO1OE	FOXO13A
	0.672978	0.666703	1.99192

## Sheet: Ext Data Fig. 6h
Ext Data Fig 6h		Cytotoxicity of HA.28ζ cells against Nalm6 at a 1:1 E:T ratio. Data is normalized to t=0 and show mean±s.d. from 1 representative donor (n=3 donors)
Time (hours)			tNGFR				FOXO1OE				FOXO1-3A
		1	1	1		1	1	1		1	1	1
00:00:00		1.04108	1.07926	1.03581		1.06428	1.05062	1.06181		1.04482	1.02875	1.04265
02:00:00		1.06031	1.08473	1.04214		1.0648	1.05785	1.07877		1.05737	1.05527	1.05696
04:00:00		1.11322	1.14737	1.08816		1.07603	1.10637	1.12194		1.11722	1.10699	1.12178
06:00:00		1.14618	1.19232	1.13134		1.05954	1.1232	1.14154		1.17724	1.15819	1.17541
08:00:00		1.18582	1.24125	1.17398		1.04285	1.12735	1.14679		1.24173	1.22512	1.24538
10:00:00		1.22575	1.28745	1.22141		0.984113	1.11491	1.15008		1.31037	1.28688	1.30842
12:00:00		1.25568	1.33529	1.26211		0.894356	1.09628	1.13459		1.39146	1.35608	1.39089
14:00:00		1.3018	1.55756	1.48077		0.758652	1.1113	1.20037		1.68389	1.64294	1.67605
16:00:00		1.29494	1.48817	1.40984		0.621746	1.00897	1.09477		1.59163	1.55911	1.59552
18:00:00		1.30267	1.5376	1.43967		0.536946	0.934218	1.03543		1.66148	1.61621	1.66485
20:00:00		1.32181	1.58716	1.48698		0.460491	0.873247	0.982254		1.7352	1.68439	1.75474
22:00:00		1.33918	1.6417	1.53811		0.391305	0.829849	0.933623		1.8266	1.7573	1.83696
1 day, 0:00:00		1.34434	1.71852	1.58705		0.320509	0.779769	0.884154		1.93209	1.84002	1.92927
1 day, 2:00:00		1.38459	1.79899	1.68557		0.252121	0.750064	0.860233		2.05362	1.97426	2.06801
1 day, 4:00:00		1.36216	1.82421	1.70231		0.191496	0.69554	0.805307		2.12831	2.02783	2.14993
1 day, 6:00:00		1.35773	1.88729	1.7588		0.146029	0.66268	0.768938		2.23908	2.13119	2.26748
1 day, 8:00:00		1.34496	1.93716	1.8348		0.109222	0.626326	0.720874		2.37191	2.21231	2.37165
1 day, 10:00:00		1.35584	1.99052	1.86768		0.079023	0.59348	0.688677		2.45649	2.30191	2.50266
1 day, 12:00:00		1.32891	2.0345	1.90861		0.056614	0.551793	0.656976		2.56134	2.40671	2.58423
1 day, 14:00:00		1.32812	2.05205	1.95578		0.041235	0.5232	0.617883		2.69174	2.51224	2.71833
1 day, 16:00:00		1.30088	2.12882	1.97346		0.031184	0.481992	0.577444		2.82168	2.61426	2.87731
1 day, 18:00:00		1.25802	2.16922	2.00382		0.025287	0.443902	0.532426		2.97688	2.68063	2.97365
1 day, 20:00:00		1.2083	2.12243	1.99427		0.021275	0.404057	0.496238		3.10548	2.76879	3.09896
1 day, 22:00:00		1.17547	2.10657	1.97494		0.017585	0.364795	0.462368		3.2434	2.88471	3.20214
2 days, 0:00:00		1.13448	2.15007	1.99165		0.014521	0.332039	0.418516		3.36972	2.96849	3.35546
2 days, 2:00:00		1.12195	2.14124	2.0735		0.013916	0.290528	0.377425		3.43142	3.01108	3.47708
2 days, 4:00:00		1.05922	2.13253	2.03073		0.013344	0.25899	0.341408		3.56171	3.05925	3.5767
2 days, 6:00:00		0.974947	2.07594	2.0394		0.012427	0.226471	0.301386		3.64175	3.16709	3.6697
2 days, 8:00:00		0.923053	2.08429	2.0025		0.00981	0.198117	0.266255		3.74007	3.25188	3.81903
2 days, 10:00:00		0.853472	2.02391	1.89177		0.011592	0.169662	0.229046		3.83672	3.3166	3.95377
2 days, 12:00:00		0.854464	1.99044	1.83784		0.008568	0.145377	0.198411		3.97596	3.42491	4.02394
2 days, 14:00:00		0.789693	1.88461	1.8409		0.008759	0.121928	0.169084		4.13276	3.4367	4.13119
2 days, 16:00:00		0.772167	1.89015	1.74406		0.008936	0.100251	0.145294		4.27576	3.54964	4.23611
2 days, 18:00:00		0.711197	1.79622	1.59407		0.008602	0.080128	0.122938		4.30954	3.62756	4.3554
2 days, 20:00:00		0.70833	1.70182	1.55062		0.007454	0.064851	0.101768		4.43586	3.72694	4.46498
2 days, 22:00:00		0.679287	1.65524	1.47433		0.007826	0.053628	0.084103		4.49668	3.7657	4.57664
3 days, 0:00:00		0.645862	1.61143	1.42323		0.007403	0.042415	0.069696		4.54035	3.84725	4.62542
3 days, 2:00:00		0.614523	1.46792	1.37907		0.006913	0.037138	0.057154		4.58099	3.91597	4.725
3 days, 4:00:00		0.583523	1.37937	1.26408		0.006698	0.032395	0.047929		4.62818	3.95611	4.79421
3 days, 6:00:00		0.578249	1.26432	1.21559		0.00617	0.027534	0.042164		4.6473	4.01	4.88019
3 days, 8:00:00		0.52223	1.22982	1.09076		0.00562	0.025034	0.034345		4.68089	4.08181	4.9046
3 days, 10:00:00		0.493017	1.20456	1.00376		0.005232	0.022274	0.031762		4.76826	4.10799	4.95643
3 days, 12:00:00		0.461627	1.12665	1.02082		0.006693	0.020622	0.026428		4.76874	4.05315	4.99144
3 days, 14:00:00		0.443203	1.03446	0.958771		0.006725	0.01861	0.023908		4.84294	4.05534	5.0196
3 days, 16:00:00		0.418596	1.02522	0.77109		0.005077	0.016697	0.022193		4.92381	4.10397	5.09505
3 days, 18:00:00		0.405055	0.91961	0.660696		0.004831	0.015207	0.01909		4.96153	4.15204	5.06587
3 days, 20:00:00		0.390775	0.90719	0.608828		0.004694	0.014905	0.017935		5.01185	4.11943	5.08284
3 days, 22:00:00		0.382616	0.878952	0.563789		0.004457	0.013072	0.017076		5.01513	4.13222	5.16318
4 days, 0:00:00

## Sheet: Ext Data Fig. 6i
Ext Data Fig 6i		Cytokine secretion from day 15 HA.28ζ CAR T cells in response to 143B cells. Plots show mean±s.d. of 3 wells from 1 representative donor (n=3 donors)
			IL-2 secretion (pg/mL)
			tNGFR	FOXO1OE	FOXO13A
		Replicate 1	183.693	10458	386.165
		Replicate 2	283.369	8333.75	416.74
		Replicate 3	446.83	11707.6	200.632
			IFNγ secretion (pg/mL)
			tNGFR	FOXO1OE	FOXO13A
		Replicate 1	8368.98	13415.7	12488.8
		Replicate 2	9203.65	12583.3	11480
		Replicate 3	9799.15	12726.4	12410.5
