# Supplementary material for: FOXO1 is a master regulator of memory programming in CAR T cells
Source: Nature. 2024 Apr 10;629(8010):211–8. doi: 10.1038/s41586-024-07300-8 (PMC11062920; doi:10.1038/s41586-024-07300-8)
Supplement: Supplementary file 16 — Source Data Extended Data Fig. 7 [file 41586_2024_7300_MOESM16_ESM.xlsx]

## Sheet: Ext Data Fig. 7a
Ext Data Fig 7a		A curative dose of 2x106 tNGFR+ CD19.BBζ CAR T cells overexpressing tNGFR, TCF1OE, FOXO1OE, or FOXO13A were infused into Nalm6 leukemia-bearing mice 7 days post-engraftment n = 2 donors tested in 2 independent experiments
	Days post-tumor engraftment	Mock						tNGFR						TCF1OE						FOXO1OE						FOXO13A
	7	1250000000	1120000000	899000000	1040000000	1840000000		2230000000	1750000000	2430000000	781000000	1350000000		1510000000	1350000000	3340000000	1230000000	1620000000		2470000000	965000000	1140000000	1210000000	1630000000		483000000	1030000000	627000000
	21							21200000	2400000	3870000	2760000	28500000		48400000	23300000	19000000	39900000	1890000000		1940000	796000	1280000	826000	1470000		1470000	1970000	2110000
	25							24100000	6690000	45700000	2500000	45800000		164000000	21600000	14300000	56200000	2060000000		1090000	845000	1080000	941000	1570000		1090000	1470000	1880000
	29							74700000	9230000	45300000	4050000	45800000		545000000	113000000	20800000	87500000	4180000000		1220000	1180000	1720000	1310000	23500000		2030000	1980000	17500000
	35							202000000	45900000	414000000	10100000	76800000		1850000000	399000000	209000000	1140000000	45300000000		1100000	872000	2100000	833000	61000000		9070000	6710000	15400000
	42							374000000	96100000	9380000000	8250000	187000000		4940000000	1440000000	396000000	27900000000			2040000	1550000	12200000	2310000	63900000		42300000	2480000	18300000
	51							1220000000	1510000000	33300000000	467000000	160000000		15200000000	12200000000	1420000000				9370000	2520000	6970000	5620000	178000000		563000000	15200000	13200000

## Sheet: Ext Data Fig. 7b
Ext Data Fig 7b		Pooled tumor bioluminescence data from 2 donors tested in 2 independent experiments at day 42-45 n = 3-10 mice per group; n = 1 donor for FOXO13A
		tNGFR	TCF1OE	FOXO1OE	FOXO13A
	D42 (experiment 3)	374000000	4940000000	2040000	42300000
		96100000	1440000000	1550000	2480000
		9380000000	396000000	12200000	18300000
		8250000	27900000000	2310000
		187000000		63900000
	D45 (experiment 2)	28900000000	289000000000	338000000
		27300000000	121000000000	3190000000
		18900000000	221000000000	9180000000
		58800000000	26200000000	2750000
				3240000

## Sheet: Ext Data Fig. 7c
Ext Data Fig 7c		CD19.28ζ Tumor Clearance				n = 3-7 mice per group from 1 representative donor
	Days post-CAR T			tNGFR								TCF1OE								FOXO1OE
	-7
	0	760000000	330000000	336000000	252000000	216000000				539000000	470000000	352000000	306000000	263000000		276000000	349000000	518000000	230000000	256000000	589000000	494000000	246000000	259000000	210000000
	6	5870000000	4320000000	3380000000	12300000000	7090000000				669000000	1570000000	1290000000	4880000000	419000000		3560000000	1040000000	576000000	3810000000	322000000	1070000000	674000000	1170000000	10300000000	4970000000
	13	2360000	1510000	2870000	2060000	11400000				946000	714000	2690000	7080000	2680000		2200000	1280000	1400000	1090000	831000	1110000	1250000	1000000	1930000	1230000
	20
	27
	35

## Sheet: Ext Data Fig. 7d
Ext Data Fig. 7d		Quantification of human CD4+ and CD8+ CAR T cells in peripheral blood harvested on day 7								n = 3-7 mice per group from 1 representative donor.
Day 7 CD4/uL blood					Day 7 CD8/uL blood
tNGFR	TCF1OE	FOXO1OE	FOXO1-3A		tNGFR	TCF1OE	FOXO1OE	FOXO1-3A
12.1423	8.45276	47.0357	11.9165		9.07716	7.00637	61.9776	12.2722
3.85028	12.2743	105.85	2.64113		2.22905	7.1256	148.152	0.413394
4.68372	8.50267	163.371	3.92418		3.44269	6.12187	241.915	2.06118
2.64928	4.81696	15.3872			1.16009	3.45215	16.3089
1.5881	8.99399	204.961			0.611714	5.37891	340.014
		55.7296					66.5005
		67.0126					87.3402
