# Supplementary material for: FOXO1 is a master regulator of memory programming in CAR T cells
Source: Nature. 2024 Apr 10;629(8010):211–8. doi: 10.1038/s41586-024-07300-8 (PMC11062920; doi:10.1038/s41586-024-07300-8)
Supplement: Supplementary file 17 — Source Data Extended Data Fig. 8 [file 41586_2024_7300_MOESM17_ESM.xlsx]

## Sheet: Ext Data Fig. 8e
Ext Data Fig 8e		Nalm6-engrafted mice were treated with mock T cells or FOXO1OE or FOXO1DBD CD19.28ζ CAR T cells Pooled data from 2 donors tested in 2 independent experiments n = 10 mice per group
		1 indicates death from tumor burden; 0 indicates mouse died from tumor-independent causes or was euthanized at the end of the experiment.
			Days post-tumor engraftment	Mock	FOXO1OE	FOXO1DBD
			8
			8
			8
			8
			8
			11	1		1
			11	1		1
			11	1
			11	1
			11	1
			13	1
			14	1
			14	1
			14	1
			14	1
			16
			16
			16
			22		0
			22			0
			29			1
			35		1	1
			35			1
			35			1
			36		0
			36
			43			1
			43			1
			49		1
			50		1
			50		1
			56		1	1
			55		1
			64		0
			64		0

## Sheet: Ext Data Fig. 8f
Ext Data Fig 8f		TCF7 knockout efficiency for bulk RNA-sequencing data
	% KO with frameshift	AAVS1	TCF7
		73	92
		75	89
		79.5	88
		82	88
		81	75
		78	74
