# Supplementary material for: FOXO1 is a master regulator of memory programming in CAR T cells
Source: Nature. 2024 Apr 10;629(8010):211–8. doi: 10.1038/s41586-024-07300-8 (PMC11062920; doi:10.1038/s41586-024-07300-8)
Supplement: Supplementary file 18 — Source Data Extended Data Fig. 9 [file 41586_2024_7300_MOESM18_ESM.xlsx]

## Sheet: Ext Data Fig. 9a
Ext Data Fig 9a		Total CD3+ CAR T (Spleen)				n = 13 mice per group from 2 donors tested in 2 independent experiments
		FOXO1OE	tNGFR
		2032730	40605.1
		5952000	834860
		384842	135068
		1800000	598000
		480000	457000
		781000	1210000
		1190000	670000
		5940000	146000
		928000	336000
		2910000	452000
		2960000	240000
		1690000	336000
		1240000	183000

## Sheet: Ext Data Fig. 9b
Ext Data Fig 9b		Total CD4+ and CD8+ splenic CAR T cells.						n = 13 mice per group from 2 donors tested in 2 independent experiments
		Total CD4+ CAR T (Spleen)				Total CD8+ CAR T (Spleen)
		FOXO1OE	tNGFR			FOXO1OE	tNGFR
		678	6437			652	1391
		710	3681			202	502
		710	385			373	1
		1868	771			21371	3794
		5466	449			20903	2036
		7123	5691			6830	5034
		6741	420			22642	875
		17584	1292			76606	4800
		2803	185			4071	644
		5432	153			12434	723
		5738	70			16807	441
		3522	115			18856	426
		6219	135			10366	703

## Sheet: Ext Data Fig. 9c
Ext Data Fig 9c		Ratio of CD8+ to CD4+ tumor-infiltrating CAR T cells from donor 1 n = 3 mice per group
		FOXO1OE	tNGFR
		2.03261	0.175124
		0.446061	0.473868
		1.49677	0.0625

## Sheet: Ext Data Fig. 9d
Ext Data Fig 9d		Ratio of CD8+ to CD4+ CAR T cells from spleens							n = 13 mice per group from 2 donors tested in 2 independent experiments
		FOXO1OE	tNGFR
		0.961652	0.216094
		0.284507	0.136376
		0.525352	0.0025974
		11.4406	4.92088
		3.82419	4.53452
		0.958866	0.884555
		3.35885	2.08333
		4.35657	3.71517
		1.45237	3.48108
		2.28903	4.72549
		2.92907	6.3
		5.35378	3.70435
		1.66683	5.20741

## Sheet: Ext Data Fig. 9f
Ext Data Fig 9f		Regulatory T cell (TREG) transcriptional signature score
	tNGFR	FOXO1OE
	-0.190128	0.452944
	-0.299126	0.166931
	0.308891	0.256125
	0.146159	-0.24748
	0.0509115	-0.0408226
	0.457027	0.0139324
	0.126832	0.0945608
	-0.0776185	1.21027
	1.2685	0.849602
	0.156027	0.448172
	-0.110783	0.243662
	0.414269	0.725077
	-0.189431	-0.0520152
	-0.266283	0.550992
	0.0334547	-0.260131
	-0.170527	-0.261276
	0.13353	0.835431
	0.558432	0.270712
	-0.0203316	-0.0281911
	-0.259307	-0.281863
	0.186934	-0.304036
	-0.207203	0.37336
	-0.309534	-0.152024
	0.219543	0.278246
	0.169955	0.115141
	-0.239306	-0.204748
	-0.185945	0.239326
	-0.0197234	0.105855
	0.192867	0.515593
	-0.199174	-0.346571
	0.120732	0.0308057
	-0.278155	-0.0729127
	0.135806	0.0354383
	0.826927	0.549303
	0.639293	0.505806
	0.41	0.659012
	0.0878383	-0.266228
	-0.309459	-0.0522506
	0.206772	0.454205
	0.929061	0.141967
	0.213032	0.219512
	0.543181	0.208011
	0.0557193	0.0497015
	-0.246224	0.932589
	0.815089	-0.257273
	-0.146651	-0.121141
	-0.238172	0.615607
	-0.217961	0.0812375
	0.868416	-0.274001
	0.0902279	0.347057
	-0.228828	-0.280518
	0.103585	0.342425
	0.886556	-0.0744626
	1.74043	1.00109
	0.170885	0.188338
	-0.26943	0.168563
	0.474509	0.158558
	0.474475	-0.248409
	-0.205652	0.476594
	0.124399	0.116028
	0.835168	0.328121
	0.132634	0.178939
	-0.15317	-0.28808
	-0.0400384	0.14424
	0.29552	0.0731205
	-0.198882	0.593895
	0.18418	0.017547
	0.0254207	0.250052
	-0.201716	-0.309145
	-0.0005698	0.461848
	0.236897	-0.281828
	-0.205875	-0.0262704
	-0.21569	-0.208592
	-0.137689	-0.0162653
	0.660824	-0.208073
	0.3938	0.407321
	0.669895	-0.237428
	0.233046	-0.078164
	0.0849028	-0.0539803
	0.992915	-0.239842
	-0.188832	0.396085
	-0.0309348	0.736165
	0.196664	0.0397388
	-0.300043	-0.0671862
	0.527838	-0.0522781
	0.431966	-0.27127
	-0.254639	-0.240129
	-0.220673	-0.0396253
	0.0547757	0.725104
	-0.193265	0.834717
	-0.0413829	-0.244119
	-0.257559	-0.100789
	1.03521	-0.22703
	-0.156214	-0.205538
	0.163802	0.425901
	0.505352	-0.270537
	-0.0825815	-0.19497
	0.36633	0.602859
	-0.297597	0.348475
	-0.195601	0.521483
	-0.0894971	0.43091
	-0.185026	-0.315767
	1.02827	0.606088
	0.20225	-0.178512
	0.837888	-0.271326
	-0.217034	0.346049
	0.956083	0.0721702
	0.561711	0.32434
	0.681722	0.852587
	-0.258346	0.0571819
	-0.183799	0.113247
	-0.0314802	-0.206143
	0.626556	0.095331
	-0.292724	0.552961
	-0.202527	-0.289176
	0.27526	-0.274246
	0.118922	-0.0914565
	-0.243562	0.511129
	-0.0082523	0.0121046
	-0.295429	-0.212131
	-0.289585	0.664342
	-0.0124451	0.367282
	0.210342	0.430818
	0.170889	0.610662
	0.0364727	-0.109346
	-0.0786645	0.584949
	0.0714769	0.262709
	-0.0975352	-0.273877
	0.471085	0.592821
	-0.260588	-0.345382
	-0.262027	-0.020564
	1.10085	-0.202768
	-0.223458	0.453151
	-0.235373	0.524735
	-0.0133709	0.0110187
	0.0800425	0.144472
	-0.03366	0.11836
	1.72053	-0.121299
	-0.19309	0.672141
	0.776412	-0.061034
	0.347261	-0.281565
	0.32147	0.0675364
	-0.154714	-0.239072
	0.0587787	-0.184359
	1.36618	0.209269
	0.314424	-0.220447
	-0.207194	0.0790175
	0.95346	-0.0011489
	0.0530972	-0.051207
	-0.0884089	0.403829
	-0.334959	0.237663
	1.70743	-0.257553
	-0.186873	-0.32733
	-0.325923	0.0948269
	0.200589	0.472453
	0.147665	0.711731
	0.288213	0.0968406
	0.966501	-0.269414
	1.23497	-0.24691
	-0.005629	0.26625
	0.877107	0.110757
	0.502995	0.410289
	0.630055	0.276454
	0.0578666	-0.100361
	1.16582	-0.224548
	0.954396	0.207541
	-0.132717	-0.228896
	0.100975	0.261394
	0.33128	-0.0282794
	0.284949	-0.256464
	0.381182	0.710478
	0.110866	-0.292907
	0.0028084	-0.347638
	1.03445	-0.120654
	0.0891685	0.462621
	-0.187923	0.40726
	-0.276357	-0.14591
	0.194761	0.441917
	-0.189258	-0.0219736
	-0.236654	0.310285
	-0.275939	0.410594
	0.151719	0.889807
	0.170129	0.243506
	0.371232	-0.298886
	0.395319	0.0827464
	-0.315854	0.402544
	0.400909	0.811733
	0.141258	-0.174121
	0.400702	-0.278375
	0.454943	0.648892
	-0.243238	0.82172
	-0.197556	0.300893
	-0.0861629	0.536334
	-0.281638	-0.250684
	0.0688088	0.235607
	-0.223198	-0.237487
	-0.347616	0.385186
	-0.194659	0.454513
	-0.207392	0.220046
	-0.309432	0.300739
	0.73333	-0.272543
	-0.217601	0.160605
	0.555887	-0.202432
	0.348522	-0.134207
	-0.287342	0.362071
	-0.285615	-0.245889
	0.452282	0.40329
	0.23424	-0.245965
	-0.0191868	-0.270794
	-0.148951	0.186039
	0.571242	0.388615
	-0.0347297	0.352679
	0.728208	0.498037
	-0.292383	-0.265204
	-0.0657145	-0.067871
	-0.300683	-0.0232876
	0.762221	-0.29853
	-0.256854	-0.317975
	-0.174339	-0.287705
	-0.241706	-0.228408
	0.665296	-0.296196
	-0.257912	-0.0395599
	-0.223844	-0.184801
	-0.216646	-0.0289407
	0.238548	-0.267852
	-0.0641265	0.0854473
	-0.268217	0.110019
	0.200643	-0.184278
	0.768498	-0.328783
	-0.367218	0.06212
	-0.109047	0.156827
	1.41421	0.00486255
	0.761985	0.297594
	-0.143732	0.143417
	-0.25555	0.100403
	1.1122	0.631545
	2.10428	0.467494
	0.142837	0.352862
	-0.0829207	0.549258
	1.05984	-0.293429
	-0.255027	0.433413
	0.19348	0.306084
	0.217062	0.014364
	0.168759	0.25892
	-0.299386	0.523989
	0.235709	0.333455
	1.12636	-0.167761
	0.66408	-0.21087
	0.225927	0.423293
	0.259551	0.656174
	-0.254594	-0.0724916
	-0.0396384	0.0916364
	1.13926	0.223844
	0.0183563	-0.311233
	0.368605	-0.271481
	1.00674	0.429412
	-0.253222	0.41594
	0.254475	0.625455
	0.698439	-0.276514
	0.769517	-0.182512
	0.148172	0.438088
	0.551914	0.874552
	-0.220761	-0.264662
	-0.246171	-0.12959
	0.162077	0.558736
	-0.0528806	0.044643
	0.616057	0.575477
	0.300078	-0.146391
	0.796565	-0.276379
	0.177227	0.1791
	0.0125414	0.00815873
	0.791249	0.526326
	0.338289	0.047237
	-0.264345	0.232562
	1.80354	-0.209348
	0.287374	0.150668
	1.69515	-0.110322
	0.535049	0.218083
	-0.280519	-0.210744
	0.2692	0.239663
	-0.266812	0.074343
	0.363855	0.550247
	0.182889	0.0540838
	0.163738	-0.189848
	0.472446	-0.259626
	-0.241165	0.182652
	0.0733708	-0.230923
	1.41307	-0.261576
	-0.0677466	-0.202534
	-0.0472677	0.342689
	0.489815	0.674882
	-0.294758	0.87551
	-0.0350371	0.492317
	0.548542	0.326806
	0.167029	1.43375
	1.19732	0.152297
	0.145308	0.16693
	-0.274143	-0.215726
	-0.0436461	1.62535
	-0.316122	-0.302051
	0.806344	-0.251315
	-0.0080174	0.46
	0.060255	-0.28619
	0.82253	0.109137
	0.301181	-0.268537
	0.747416	-0.233053
	-0.0924623	-0.258302
	0.490319	0.0826391
	-0.245366	0.384956
	-0.121336	0.200293
	0.191322	-0.166141
	0.0351481	-0.0116218
	-0.251877	0.188167
	-0.047461	-0.173095
	0.188879	-0.0648509
	0.481956	-0.189707
	-0.187491	-0.231924
	0.162243	0.204537
	-0.317503	0.099805
	0.406522	0.422745
	-0.251859	0.460887
	-0.194185	0.0102605
	0.522782	-0.222272
	0.378877	0.265037
	0.468772	0.293972
	-0.283907	0.48291
	0.669614	-0.220907
	0.0148733	-0.197502
	1.49078	-0.306262
	0.416237	0.125463
	-0.0338276	0.205742
	0.49505	-0.18272
	0.200445	-0.264231
	0.136049	0.0183526
	0.429927	0.218586
	0.320077	-0.275689
	0.399951	-0.222756
	-0.147801	0.0772821
	-0.0985915	-0.253395
	0.149556	0.225646
	0.191332	0.984165
	0.989328	0.542301
	0.176948	-0.0474859
	0.126643	1.0802
	0.2499	-0.185721
	-0.096445	-0.141775
	0.0923863	-0.298563
	0.322742	-0.296024
	-0.0667607	0.628402
	0.217312	-0.12892
	0.718209	0.314629
	0.360407	0.205299
	0.00974599	0.144268
	-0.086051	-0.267694
	0.109738	0.570404
	-0.305373	-0.196927
	-0.118978	0.783125
	-0.205516	0.0866399
	-0.235546	0.0299947
	-0.157708	0.387776
	-0.008401	0.291023
	0.848041	0.0535761
	0.431563	0.0550499
	1.08203	-0.205968
	0.428991	0.46965
	-0.0655227	0.058921
	0.888302	0.697656
	-0.0119631	0.307142
	0.242668	0.25751
	0.998072	0.654396
	0.931549	-0.26398
	-0.0085341	0.340421
	-0.336599	0.292179
	0.138649	0.299256
	-0.184477	0.448437
	0.0685819	0.453639
	0.890573	-0.0646863
	0.388676	0.178909
	0.491725	-0.1271
	0.0571031	0.0860084
	-0.209712	-0.0109649
	-0.122785	-0.234165
	0.281695	-0.30484
	-0.221569	-0.283916
	0.0412517	0.714973
	0.10207	0.508246
	-0.0285771	-0.0343337
	0.0954912	-0.20651
	0.0591328	-0.239238
	0.55731	0.255189
	0.138621	0.368415
	0.00058083	0.407671
	-0.234044	0.596777
	-0.111676	0.209446
	-0.0993748	0.111059
	0.0240464	0.125137
	0.179633	0.344531
	0.625833	0.222847
	-0.109806	0.52254
	0.276128	0.159004
	0.266891	0.3842
	-0.256456	0.373059
	0.0451726	-0.0527249
	0.392694	-0.292552
	0.0698451	0.227495
	0.243942	0.19802
	0.42816	0.0225137
	0.599566	0.0843483
	0.380643	-0.190716
	0.0558683	0.0541769
	-0.270883	0.480061
	0.198719	0.186015
	0.124522	-0.0900562
	0.0989316	-0.221367
	0.0925793	0.45608
	-0.0579527	0.496456
	0.0672148	-0.316163
	1.22672	0.551912
	0.0469772	-0.271088
	-0.308144	-0.289866
	0.188002	-0.3298
	-0.0991463	0.155775
	0.347864	0.590216
	0.978777	0.129172
	-0.201843	-0.0140985
	-0.280286	-0.0551098
	0.472406	-0.172607
	0.401466	0.0658938
	-0.0049559	0.315311
	0.209684	-0.231919
	-0.165722	0.605289
	-0.319312	-0.218705
	-0.174831	-0.325805
	0.509038	-0.108341
	0.262146	0.40388
	0.052197	-0.246152
	0.588919	0.759937
	-0.0707465	-0.237643
	0.29117	0.495529
	0.290235	0.358954
	-0.0677734	-0.234896
	-0.248121	0.0498217
	0.288962	0.199611
	-0.298644	-0.26637
	1.00519	0.306372
	0.0150526	0.93921
	-0.134874	0.200319
	0.420513	0.112096
	0.237672	-0.270247
	0.25312	0.546815
	-0.0168151	0.0102979
	-0.228441	0.399854
	-0.261987	-0.243446
	0.118474	0.736557
	0.0591155	0.508547
	0.382442	0.62617
	0.648988	0.133006
	-0.0122772	-0.314229
	0.582853	-0.215829
	0.379348	-0.299876
	0.439248	0.158244
	0.306259	-0.057544
	0.842945	0.670641
	-0.295152	-0.287162
	-0.166279	0.0443429
	0.0552667	0.891562
	0.344806	-0.290752
	0.0668668	-0.0246801
	-0.180693	0.0838238
	-0.0487914	-0.257315
	-0.0104807	-0.234049
	-0.0670848	0.612438
	0.381912	0.427519
	0.142626	-0.179061
	-0.0845537	-0.215914
	-0.27953	0.0966476
	0.295997	0.0379663
	-0.16221	-0.16973
	0.0170706	-0.198682
	0.477864	0.204018
	0.0806768	-0.194355
	-0.0333369	-0.318841
	-0.209845	0.209994
	0.364296	0.558557
	-0.0311882	0.418132
	0.136692	-0.265062
	0.189139	-0.223157
	-0.0621862	-0.0177604
	-0.259799	0.121641
	0.328807	-0.210072
	0.526248	0.158331
	0.25126	-0.263336
	0.428838	1.11675
	0.377339	-0.189036
	-0.268227	0.0683792
	-0.0076158	0.36295
	0.00760818	-0.241452
	0.117012	0.219574
	0.0992421	0.810985
	0.61132	-0.219436
	0.126923	-0.308149
	0.0327159	-0.0135321
	0.177535	0.494245
	-0.248163	0.704302
	-0.230923	0.30397
	0.458538	0.319063
	0.577524	-0.0895112
	-0.150596	0.0913874
	-0.179641	0.0179661
	0.505685	0.328432
	-0.217219	-0.169409
	0.436236	0.480593
	1.38635	0.0276913
	0.178287	-0.273436
	0.225227	0.0213889
	0.598562	-0.197916
	0.326132	0.0819457
	0.248645	-0.0510799
	0.268523	0.353515
	-0.250492	-0.273237
	0.217794	0.278438
	-0.219769	0.281253
	-0.0220884	0.226946
	0.228435	0.0614295
	-0.304461	0.642346
	-0.0848077	-0.208515
	1.83889	-0.275187
	-0.203654	0.344932
	0.108501	-0.215497
	0.0351755	-0.273019
	0.21309	-0.162296
	0.556356	-0.316028
	-0.240233	0.286079
	-0.0636572	-0.284252
	-0.10256	0.79932
	-0.210916	0.60923
	0.52612	0.647851
	0.498861	0.605113
	0.726114	-0.210551
	0.183059	-0.0731492
	-0.271009	-0.0778038
	-0.214641	0.0107896
	0.0597326	-0.216133
	0.0579187	0.462709
	-0.0137392	-0.155738
	1.23399	0.15906
	-0.324429	-0.14593
	0.119216	0.0619968
	0.241947	-0.139046
	0.00619293	0.0693907
	-0.164514	-0.0513675
	0.180942	0.0151805
	-0.138065	0.0106009
	-0.342621	-0.244589
	0.293405	0.433803
	-0.0341185	0.565614
	-0.236328	-0.276501
	-0.276286	0.138843
	0.73732	0.0790956
	0.207307	0.0915427
	1.15138	-0.164844
	1.09988	-0.0899526
	0.588811	0.360406
	-0.0487436	0.189094
	0.11443	0.484381
	0.214023	0.00396223
	-0.298198	-0.242867
	-0.0414122	-0.296072
	-0.207951	0.0683567
	-0.0142416	-0.26997
	-0.142431	-0.221881
	0.140482	0.178286
	0.277185	0.0807193
	-0.304819	-0.261512
	-0.170936	-0.0046853
	0.123821	0.262202
	-0.0938868	-0.225235
	0.453187	0.599711
	-0.207943	0.218249
	-0.248019	0.769156
	0.266053	0.128496
	0.310305	0.137663
	0.168543	-0.204818
	0.36621	0.653095
	0.606859	-0.171783
	0.432168	-0.237598
	0.150441	1.02963
	0.153532	0.614925
	0.18051	0.0328306
	-0.161003	-0.277324
	0.0230438	0.368465
	-0.0317341	-0.206786
	0.142467	0.245656
	0.183134	-0.294513
	-0.26386	0.242646
	0.0480707	0.457002
	0.0188661	0.680103
	-0.193915	-0.20961
	0.173274	-0.011517
	-0.268882	-0.0342917
	1.72552	0.261762
	-0.186957	-0.221643
	0.38652	0.12648
	-0.212439	-0.100142
	-0.322932	0.216342
	0.0555214	0.343184
	-0.145488	0.0752114
	0.0976645	-0.302499
	0.2302	0.521105
	0.557228	-0.297432
	-0.008958	0.33151
	-0.194745	-0.30428
	-0.214288	-0.231094
	-0.245592	0.316293
	0.432466	-0.2312
	-0.247895	0.0368436
	-0.185836	0.108859
	-0.0941769	0.621659
	-0.038966	0.388907
	-0.293277	0.0426824
	0.527928	0.143099
	0.0813381	0.0563512
	-0.136166	-0.13699
	-0.305396	0.155972
	0.0836523	-0.183646
	0.699764	0.103448
	-0.240731	0.0826537
	-0.0526248	0.199364
	-0.237011	0.0705619
	-0.0324838	0.197169
	0.531896	-0.116003
	-0.273758	-0.0869304
	0.934133	0.0470864
	0.606004	0.0554244
	0.486713	-0.0355263
	0.079415	0.286653
	-0.270628	0.46922
	0.461602	1.16296
	0.28472	0.0681121
	-0.271725	-0.250571
	-0.194015	0.0257498
	-0.176112	0.600067
	0.373648	0.22027
	-0.182374	0.704977
	-0.194797	-0.372811
	-0.242645	0.312032
	0.0203844	-0.217591
	0.292404	0.29999
	-0.158721	0.749786
	0.273974	0.451362
	0.32961	-0.184
	0.900654	0.766462
	0.295356	-0.250212
	0.575798	-0.268708
	0.170332	0.198485
	0.30105	-0.182862
	-0.247894	0.490751
	0.261401	0.0736037
	-0.378466	-0.229889
	0.306024	0.449025
	-0.170509	-0.299414
	-0.183897	-0.27519
	-0.293035	-0.253025
	-0.281472	0.200063
	0.9681	-0.263053
	0.768878	0.110974
	0.109084	0.390063
	0.209226	-0.230924
	-0.10792	0.106495
	0.214875	0.187283
	0.845926	-0.196105
	1.54597	-0.247023
	0.00497451	0.183539
	-0.255435	0.124211
	0.414426	0.104696
	-0.255384	0.422062
	0.119006	-0.245395
	0.251333	0.28703
	-0.0606846	0.107006
	0.727095	-0.209194
	-0.234726	-0.208167
	0.503159	0.0875544
	0.440008	-0.243007
	0.523131	0.0672312
	-0.0670645	-0.321572
	0.23505	0.628117
	0.168629	-0.278692
	-0.248593	0.113539
	0.308835	-0.08853
	0.110263	0.426212
	0.352462	0.0197809
	-0.0583915	0.273021
	0.612769	-0.225164
	0.567732	0.337512
	0.305074	0.341683
	0.348835	0.473266
	0.759418	-0.253247
	1.59519	0.846548
	0.131146	0.421554
	0.157143	0.226326
	0.812293	-0.244092
	0.0545457	0.431493
	-0.285851	-0.264288
	1.05186	0.00120239
	0.0199181	-0.227638
	0.470903	0.499509
	-0.164341	-0.294723
	-0.23505	-0.223816
	0.246939	-0.255837
	-0.0709438	-0.258805
	0.983121	0.0494071
	0.0008992	0.390689
	0.2233	0.476268
	-0.0869554	0.0428743
	-0.0565349	0.294917
	-0.34982	-0.18332
	0.470893	-0.300259
	0.90942	-0.0098396
	0.0460728	-0.0172847
	-0.169573	-0.197529
	0.0125827	-0.247849
	0.246408	-0.206034
	1.20373	-0.294159
	-0.235786	-0.309343
	0.0521777	0.596285
	0.564435	-0.263317
	-0.177549	0.198279
	0.323752	-0.253496
	0.487842	0.430336
	0.447805	-0.145014
	-0.150295	0.743791
	0.33241	-0.260641
	0.0596172	0.308733
	0.257575	-0.07948
	0.0850367	-0.112418
	-0.258792	-0.164048
	-0.105093	-0.0141157
	-0.182069	-0.222047
	-0.0244534	0.247195
	-0.175982	-0.268959
	-0.0949546	-0.36231
	-0.135429	0.200999
	0.150481	0.343821
	-0.0058164	0.502527
	0.687953	0.0960006
	0.0660827	-0.187764
	1.04379	0.151957
	-0.183085	-0.325427
	0.0658251	-0.258124
	-0.135879	-0.244414
	0.154372	0.367441
	0.0776026	0.132917
	-0.188367	0.320645
	1.08236	0.210181
	0.384549	-0.232472
	0.507852	-0.138419
	0.00095537	0.251206
	0.242993	-0.325515
	-0.0697796	-0.0255004
	-0.23757	-0.243621
	-0.350277	-0.164271
	0.3349	0.246086
	0.0865413	0.0182323
	-0.269114	-0.0359846
	-0.294992	0.438194
	-0.0847808	-0.238462
	-0.0772194	-0.287682
	-0.227201	-0.0773597
	-0.0665855	0.0336395
	0.314581	0.879862
	-0.136239	0.407719
	0.12085	-0.0447103
	-0.100971	-0.330554
	-0.316412	1.50207
	-0.208512	-0.0014221
	0.159443	0.0961204
	0.905423	-0.222732
	-0.210456	-0.21174
	0.00569276	0.512316
	2.00091	-0.105141
	0.0761096	-0.203715
	-0.203189	-0.357515
	0.0179213	0.347999
	-0.184097	-0.302609
	0.146748	0.0990687
	0.366959	-0.0854177
	-0.234327	-0.249549
	-0.247558	-0.223339
	-0.230941	0.186343
	0.0216647	1.33396
	0.0161669	0.233352
	0.33658	-0.325686
	0.459513	-0.0308683
	-0.226475	-0.0412509
	-0.149185	-0.250909
	-0.251043	0.055071
	0.101579	0.324136
	0.168291	0.12052
	0.0166165	0.136412
	-0.206738	-0.209203
	0.0987148	0.777848
	0.00423718	-0.238158
	1.14667	0.429702
	-0.226691	0.341931
	0.422941	0.478171
	0.00954915	0.397301
	-0.241452	0.116023
	-0.145663	0.343218
	0.93569	0.0491545
	0.954664	0.0215516
	-0.197711	-0.240303
	-0.299244	0.195608
	-0.0128664	-0.360457
	-0.137447	-0.135094
	0.0356015	0.40307
	-0.235502	0.0383754
	0.41185	0.0858084
	0.30312	0.232097
	0.136378	0.204236
	0.326576	-0.0007791
	-0.0679091	0.676909
	0.719571	0.0331098
	0.106838	0.301199
	1.08731	-0.282675
	0.411319	0.933405
	0.185577	-0.0840131
	0.20397	0.0498459
	-0.0558821	-0.273825
	0.241325	-0.213211
	-0.154357	-0.200573
	-0.198099	0.236925
	0.357542	0.0605876
	-0.0912609	-0.0916237
	-0.266585	-0.277545
	0.196462	0.29967
	0.339	0.211208
	0.568351	0.826961
	0.176123	-0.268066
	0.807676	-0.0483437
	-0.0403615	0.0308206
	-0.318977	0.334012
	0.166903	-0.248583
	0.00626665	-0.180845
	-0.269492	0.357197
	0.160586	0.278195
	0.0407101	-0.317072
	1.04352	-0.0866557
	0.203477	0.65977
	-0.290413	-0.01734
	0.330606	0.0510101
	-0.0080109	-0.340191
	-0.003445	-0.284627
	0.306569	-0.0621012
	-0.243809	0.392845
	-0.289719	0.243514
	0.749296	0.714325
	0.274794	-0.241914
	-0.0814549	-0.284455
	0.622574	0.755168
	0.442622	0.0103228
	0.0425076	0.567643
	0.114742	-0.164604
	0.339833	0.31836
	0.220052	-0.249664
	-0.0429755	-0.114461
	0.155305	0.525851
	0.4315	-0.249534
	0.012961	0.396446
	0.614767	0.0465108
	0.428233	-0.191123
	0.709474	0.944171
	0.115208	-0.213324
	-0.170514	0.0735158
	-0.156426	0.0295995
	0.00087499	0.857559
	-0.238647	-0.0435815
	0.0900679	-0.203297
	-0.185228	-0.176014
	-0.239145	0.24667
	-0.131732	-0.284546
	-0.255057	-0.270204
	-0.198467	0.146968
	0.271662	0.491166
	0.316943	0.0855383
	-0.236301	-0.0070556
	1.75891	-0.231801
	0.015673	-0.226612
	-0.238584	0.0444221
	0.027862	0.174059
	-0.180041	-0.293339
	-0.28021	-0.269419
	0.646895	0.459883
	-0.16718	0.118398
	-0.245969	-0.308358
	-0.160423	-0.281116
	0.0822898	0.0766942
	0.185332	-0.216361
	0.36984	-0.257194
	0.236093	-0.267995
	0.296866	0.441645
	0.281902	0.426265
	0.415706	-0.277143
	-0.275883	-0.0498415
	0.406564	0.053735
	-0.0091804	-0.257518
	0.322498	-0.245725
	0.802561	0.172932
	0.00571993	-0.323032
	0.336972	-0.322831
	-0.277429	0.0814185
	0.150721	0.381022
	0.0366858	-0.073237
	0.624482	-0.208685
	0.299392	0.519948
	0.206939	0.0146836
	-0.225056	0.345747
	-0.0634861	0.542277
	-0.164106	-0.220441
	-0.272278	0.437515
	0.545348	-0.236296
	0.373987	-0.240904
	0.479651	0.438907
	-0.287478	0.327273
	0.822432	-0.196779
	0.13563	0.314204
	1.55737	0.137464
	0.635909	-0.281009
	0.962346	0.243103
	0.292019	0.614452
	0.0970171	0.775796
	0.429352	0.41458
	0.11506	0.814368
	-0.0762778	0.201312
	0.10702	-0.0987127
	-0.0182246	-0.266007
	0.161149	-0.255636
	0.0601468	0.508345
	0.25267	-0.16839
	0.0881331	0.454668
	-0.09923	0.42346
	1.42205	0.560798
	0.198401	0.369707
	0.610782	0.145701
	-0.146552	-0.095094
	-0.292293	-0.106534
	0.578569	-0.120628
	-0.161596	-0.247813
	0.300262	0.0688712
	0.732727	0.262508
	0.304287	-0.178516
	-0.184081	0.219083
	-0.180862	-0.290164
	0.209544	0.294163
	-0.286154	0.207372
	-0.204356	-0.15443
	0.638281	0.0976586
	0.294532	0.641549
	0.0149365	-0.0927373
	1.31755	-0.234886
	0.780178	-0.15836
	0.304215	0.274971
	0.387568	0.701945
	0.371761	-0.193106
	-0.175498	-0.248022
	0.612633	0.206599
	-0.21798	0.736162
	0.411137	0.21284
	-0.217247	0.0773803
	0.303687	-0.262784
	-0.265237	-0.233573
	1.48409	0.617927
	0.631496	0.158858
	0.00654112	-0.20213
	-0.17932	0.137678
	0.284568	-0.278063
	0.0942203	-0.16264
	0.530438	0.0346778
	-0.219385	-0.174926
	0.155188	-0.0664692
	-0.0022076	-0.204487
	-0.260928	0.40496
	-0.327326	0.378898
	0.292288	-0.268825
	-0.0332348	0.163483
	-0.251654	-0.0935637
	0.319017	0.409569
	0.513348	-0.28736
	0.0911983	-0.368358
	0.591917	0.153388
	0.296147	0.079553
	-0.228241	0.370695
	0.638673	0.0837296
	1.6702	0.561351
	1.01536	0.104101
	0.735843	-0.272077
	-0.182311	0.0377227
	0.0760167
	0.0377961
	0.631638
	0.480605
	0.636029
	-0.034549
	0.344278
	-0.206917
	-0.0533282
	0.048646
	0.0288161
	0.11631
	-0.0123874
	0.123586
	0.244815
	0.0738905
	0.471711
	1.78758
	-0.297494
	-0.277452
	0.449994
	0.506653
	0.715511
	-0.0571797
	1.14857
	0.24433
	-0.298247
	0.229884
	-0.280534
	0.00910718
	-0.181506
	0.0983245
	0.0367274
	0.717978
	0.525347
	-0.166435
	-0.141102
	0.362354
	0.34189
	-0.223549
	0.309752
	-0.238823
	-0.288756
	-0.0163591
	0.417949
	0.469108
	-0.0373526
	-0.260052
	-0.226996
	0.208797
	0.0717959
	0.124977
	0.333126
	0.389865
	-0.249802
	-0.161991
	0.337153
	0.198124
	0.0199223
	0.115558
	0.800277
	0.17842
	-0.224125
	0.0438789
	0.877179
	0.190915
	0.282462
	0.222525
	-0.229154
	-0.0027595
	0.208304
	0.0173553
	0.0205411
	-0.195445
	0.610608
	0.0190929
	-0.370199
	0.0824172
	0.104318
	-0.0406486
	0.285951
	-0.268919
	0.511084
	0.146824
	0.391123
	-0.310745
	0.210028
	-0.24071
	0.152586
	0.594058
	-0.170574
	-0.24046
	0.40687
	-0.229903
	0.490043
	0.0696125
	0.422372
	-0.297081
	-0.228701
	-0.181002
	0.635282
	-0.264149
	0.628956
	0.450599
	-0.226667
	-0.0896456
	-0.249492
	-0.120402
	-0.151401
	0.517336
	0.578529
	-0.0241576
	-0.336624
	0.109812
	-0.181395
	-0.235839
	-0.0395743
	0.168963
	0.312861
	-0.289486
	0.0868013
	0.0643323
	-0.251351
	-0.255775
	0.00446261
	-0.242248
	-0.190358
	-0.0042259
	0.264548
	0.804603
	0.392299
	0.0110667
	-0.160201
	0.0367987
	-0.21353
	0.195514
	0.749202
	0.926627
	-0.16905
	-0.212362
	0.212186
	0.104548
	0.430912
	0.0777681
	0.265839
	0.865236
	0.0287608
	0.139355
	0.169902
	-0.312705
	-0.24126
	0.146978
	-0.346131
	-0.255727
	-0.302048
	0.0716976
	0.199606
	0.387934
	-0.282518
	-0.0157809
	-0.25945
	0.118715
	-0.266899
	0.699393
	0.561385
	-0.147492
	0.0888746
	0.762908
	0.142247
	0.369248
	0.569792
	-0.209113
	-0.0459762
	0.145269
	-0.0843127
	1.5857
	0.349343
	0.307338
	-0.24234
	-0.200567
	-0.0439802
	-0.254138
	0.375668
	0.192919
	1.11772
	0.0856156
	0.0268097
	-0.0695348
	0.0154345
	0.139961
	-0.278577
	0.296376
	0.274678
	0.0446692
	-0.257581
	0.459509
	-0.220263
	0.00666833
	-0.210624
	0.189271
	0.243092
	0.0780426
	-0.185879
	-0.0249212
	-0.0505911
	0.125538
	-0.219314
	-0.0551087
	-0.39111
	0.546881
	0.53678
	-0.020453
	0.139626
	0.896442
	-0.01631
	-0.177933
	-0.0194134
	-0.190445
	-0.195663
	-0.0675573
	0.907394
	-0.196306
	0.560344
	0.870393
	0.167301
	0.346681
	0.47831
	-0.0059614
	0.501232
	0.00510327
	0.166714
	0.455161
	0.123105
	-0.0292045
	0.0179667
	-0.068671
	-0.0923443
	0.142025
	0.173621
	0.512013
	0.118503
	0.160464
	-0.0684222
	0.0213715
	0.839096
	-0.301967
	0.416657
	0.221418
	-0.183867
	-0.136812
	0.758087
	0.431711
	0.115517
	1.50854
	-0.0950793
	-0.0788121
	-0.311256
	0.114061
	0.193121
	0.367325
	0.273541
	0.0874328
	0.187269
	0.56774
	0.231417
	-0.244235
	-0.262639
	0.188355
	0.027994
	-0.0200122
	-0.264439
	-0.0902584
	0.215057
	0.0211638
	-0.274751
	-0.0563729
	0.177385
	-0.198033
	0.151955
	0.127902
	0.392147
	0.0717412
	0.384406
	0.347245
	0.166564
	0.173403
	0.816005
	0.0652028
	0.0294687
	0.103082
	0.373925
	0.344036
	-0.238788
	0.367746
	0.0206234
	0.184568
	-0.11193
	-0.322258
	-0.0614042
	0.601469
	-0.28787
	-0.262789
	0.279297
	0.0156589
	0.637214
	0.141269
	0.0543197
	-0.0617023
	0.694172
	0.173701
	-0.0615968
	-0.146435
	0.189681
	-0.246399
	0.241778
	-0.0830695
	1.62081
	-0.062748
	-0.327989
	0.142564
	0.132135
	0.465409
	0.617037
	-0.200351
	-0.168901
	0.0775281
	0.0339951
	-0.186801
	-9.28e-05
	0.439044
	0.348223
	0.274309
	0.196675
	0.235677
	0.134791
	1.75361
	0.889524
	0.46297
	-0.0251689
	-0.103422
	0.252734
	0.782564
	0.210513
	-0.0449173
	-0.2761
	0.267392
	0.463404
	-0.0256049
	-0.168322
	0.922597
	0.0490682
	0.414376
	-0.113085
	0.37231
	0.564746
	-0.0124252
	-0.084028
	-0.22612
	0.0914623
	-0.200903
	-0.174842
	-0.275687
	1.5849
	-0.143373
	0.078756
	-0.0655544
	-0.0033688
	1.14838
	0.52295
	-0.270979
	0.143269
	0.583206
	0.0030825
	0.424188
	-0.036033
	1.18668
	-0.120005
	-4.21e-05
	-0.165545
	1.05553
	0.300394
	0.155334
	0.0401029
	0.0211448
	0.0542608
	0.315152
	0.0631997
	-0.197955
	-0.163675
	0.502265
	0.20423
	0.00738946
	0.205272
	0.0903405
	-0.229351
	0.357354
	0.575085
	-0.0226554
	1.62511
	-0.298054
	0.664438
	0.56599
	0.119679
	0.360584
	-0.197677
	-0.213168
	0.171802
	0.0811854
	1.19889
	0.550443
	0.436056
	0.150888
	0.130338
	0.475853
	0.56198
	0.446751
	0.738311
	0.164912
	0.050939
	0.778212
	-0.0942365
	-0.243973
	0.0671935
	-0.0408287
	0.350129
	0.477681
	0.240148
	-0.0746816
	0.0582626
	0.13822
	-0.044855
	0.134472
	-0.191585
	0.32129
	0.260031
	-0.195611
	1.22422
	-0.304699
	0.192692
	0.470706
	-0.268012
	0.42233
	0.659574
	0.694968
	0.0202958
	0.373759
	0.261771
	-0.215114
	-0.249451
	0.314019
	1.31834
	-0.266721
	-0.314894
	0.0787088
	0.385231
	0.294537
	0.145002
	0.675786
	0.146041
	-0.0250482
	-0.179069
	0.28132
	-0.0870306
	-0.16653
	0.660431
	-0.265807
	-0.166992
	0.279688
	1.20889
	0.0507557
	-0.0948279
	0.142138
	0.518508
	0.143508
	0.0937716
	0.574575
	-0.246983
	0.585728
	0.0606015
	0.052549
	0.0701106
	0.187764
	0.213912
	-0.115808
	0.435884
	1.71413
	-0.199522
	0.97235
	-0.271991
	0.146551
	0.130088
	0.160607
	0.13318
	0.270569
	0.00038681
	-0.240159
	0.891683
	-0.0506945
	-0.289036
	0.739504
	0.499373
	0.181526
	0.357249
	-0.100223
	0.0746575
	-0.197621
	-0.279843
	0.19522
	0.581146
	-0.104409
	-0.0108619
	-0.179731
	-0.100786
	-0.29621
	0.230061
	0.579584
	-0.0421843
	0.936779
	0.120223
	0.574163
	2.32482
	-0.282248
	-0.370194
	-0.235754
	-0.228838
	0.224104
	-0.253566
	-0.198548
	0.215344
	-0.244225
	0.23168
	0.736899
	-0.213375
	0.757936
	-0.258675
	0.357643
	0.450841
	0.2599
	0.202087
	-0.0941625
	-0.0081912
	-0.17044
	0.142363
	0.212534
	0.393285
	-0.318943
	0.609651
	0.190294
	-0.254997
	0.283641
	0.527625
	0.831152
	0.693003
	0.300986
	-0.0919728
	0.50587
	1.18418
	-0.21256
	0.0102492
	-0.298457
	0.249542
	0.21639
	0.100905
	-0.174348
	0.128962
	0.118992
	-0.0220623
	0.0574122
	-0.198982
	-0.195168
	-0.0472227
	0.0620691
	-0.183973
	0.247258
	0.678524
	0.206456
	1.08131
	1.21046
	0.347473
	-0.22371
	0.0024431
	-0.0586201
	0.115317
	0.173306
	0.86101
	0.632632
	0.0922936
	0.425932
	-0.206326
	0.123316
