# Supplementary material for: FOXO1 is a master regulator of memory programming in CAR T cells
Source: Nature. 2024 Apr 10;629(8010):211–8. doi: 10.1038/s41586-024-07300-8 (PMC11062920; doi:10.1038/s41586-024-07300-8)
Supplement: Supplementary file 19 — Source Data Extended Data Fig. 10 [file 41586_2024_7300_MOESM19_ESM.xlsx]

## Sheet: Ext Data Fig. 10a
Ext Data Fig 10a		TCF7 expression is shown for patient outcomes and overall survival							CR, n=5; PRTD, n=3; PR, n=5; NR, n=21
			TCF7 Expression			Months	TCF7_exp high	TCF7_exp low
			CR/PRTD	NR/PR		75	0
			1.32877	0.787896		7	1
			3.66603	-0.727933		74	0
			-0.549477	-0.577278		26	0
			0.0595207	-0.491973		71	0
			-0.38963	-0.642411		3	1
			1.84836	-0.513876		63	0
			0.390377	1.88389		53	0
			-0.55876	-0.17844		60	0
				-0.821582		62	0
				-0.861004		31	1
				-0.863178		64	1
				-0.827232		55	0
				0.90934		6	1
				1.14148		27	0
				-0.748902		15	1
				-0.129861		14		1
				-0.500291		30		1
				-0.552347		31		0
				-0.294617		3		1
				-0.36156		7		1
				-0.326891		2		1
				-0.0204431		68		1
				-0.637742
				0.123432
				0.196893
				-0.760566

## Sheet: Ext Data Fig. 10b
Ext Data Fig 10b		OS P value and Hazard Ratio by Rank TCF7 Expression
	Rank	neglog(p val)		Rank	Hazard ratio (TCF7 low/high)
	1	0.575445		1	1.882
	2	0.114469		2	1.349
	3	0.515273		3	2.653
	4	0.672028		4	3.26
	5	1.19723		5	5.028
	6	0.679854		6	2.406
	7	0.919734		7	2.968
	8	1.19111		8	3.622
	9	1.50446		9	4.393
	10	1.87615		10	5.316
	11	1.59176		11	3.863
	12	1.51713		12	3.364
	13	2.02228		13	4.15
	14	1.44249		14	3.118
	15	1.81531		15	3.68
	16	1.47108		16	3.143
	17	1.09637		17	2.65
	18	0.878112		18	2.413
	19	1.61261		19	3.53
	20	0.904831		20	2.62
	21	0.484789		21	2.054
	22	0.007933		22	0.9773
	23			23

## Sheet: Ext Data Fig. 10c
Ext Data Fig 10c		OS P value and Hazard Ratio by Rank FOXO1 Expression
	Rank	neglog(p val)		Rank	Hazard ratio (FOXO1 low/high)
	1	0.2749		1
	2	0.8756		2	1.172
	3	0.5348		3	0.6285
	4	0.782		4	1.225
	5	0.329		5	1.963
	6	0.1979		6	2.457
	7	0.4252		7	1.641
	8	0.6509		8	1.302
	9	0.433		9	1.583
	10	0.2662		10	1.918
	11	0.4484		11	1.539
	12	0.271		12	1.866
	13	0.143		13	2.274
	14	0.2948		14	1.802
	15	0.4147		15	1.595
	16	0.2658		16	1.882
	17	0.2924		17	1.872
	18	0.1495		18	2.332
	19	0.0504		19	3.311
	20	0.3228		20	2.077
	21	0.0213		21	4.77
	22	0.2504		22	3.04
	23			23

## Sheet: Ext Data Fig. 10d
Ext Data Fig 10d		OS P value and Hazard Ratio by Rank FOXO1 Regulon
	Rank	neglog(p val)		Rank	Hazard ratio
	1	0.773916		1	0.2721
	2	0.058638		2	0.8501
	3	0.159204		3	1.491
	4	0.532984		4	2.827
	5	0.281332		5	1.623
	6	0.017865		6	1.034
	7	0.202871		7	0.746
	8	0.063738		8	1.109
	9	0.168386		9	1.284
	10	0.510463		10	1.818
	11	0.426896		11	1.646
	12	0.665345		12	1.998
	13	0.763211		13	2.059
	14	1.02091		14	2.417
	15	1.50446		15	3.081
	16	1.33348		16	2.903
	17	2.16115		17	4.052
	18	1.6038		18	3.477
	19	3.22185		19	5.901
	20	2.06048		20	4.648
	21	1.77469		21	5.081
	22	4		22	25
	23			23

## Sheet: Ext Data Fig. 10e
Ext Data Fig 10e		TCF1OE epigenetic signature scores for patients with durable (Patient 52, n=616 cells; Patient 54, n=2959 cells) and short (Patient 38, n=2093 cells; Patient 66, n=2355 cells)
	PT52	PT54	PT38	PT66
	0.242519	-0.383319	-0.385461	0.393528
	-1.45687	0.498879	-0.372642	-1.27069
	-0.72106	-0.453272	-0.412942	1.24588
	-1.131	-1.47347	-1.71001	0.213422
	0.0466965	1.90077	-0.561002	-0.31317
	-0.911962	0.512947	0.451741	-1.07942
	-0.324998	0.962446	0.0784519	0.577544
	-0.543903	-0.406133	1.13804	-1.06073
	-2.69944	0.966344	-0.794015	-0.0414104
	0.482479	1.35271	1.06702	-0.334842
	-0.0928473	-0.0904618	-0.934178	0.0370331
	0.108647	-2.00245	-1.10937	-2.57333
	-1.60871	2.11595	0.137045	0.129914
	-0.376642	0.328237	0.522809	-0.47284
	-0.982072	-1.55431	-1.21317	-1.96905
	-0.395474	-1.64302	2.20592	1.16646
	-0.495507	1.74028	0.106691	1.25562
	0.385334	-0.889864	-0.663107	-0.734405
	-0.793107	1.61929	1.41486	1.49106
	0.358158	-0.160785	0.619322	-0.156431
	-0.0129472	-2.46164	-0.951105	0.924922
	0.888845	1.94432	0.384704	-1.43607
	1.06841	0.066263	0.306726	0.117293
	-2.2162	0.116697	0.763335	0.252542
	0.349348	-0.461817	-0.557504	-0.818374
	-1.69965	0.921197	2.00046	-0.943
	0.532677	-1.59394	-0.380286	-0.443385
	0.33018	-2.46071	-0.320888	0.119627
	-0.134369	0.418432	0.449868	-1.43656
	-1.07375	0.865101	2.48759	-1.0295
	-2.34183	2.48248	-0.391336	-0.519822
	-0.797793	-0.984337	0.16393	0.0400996
	1.77195	0.634179	1.23708	-0.362108
	-0.247828	2.20574	0.30734	0.179803
	-0.433575	0.709643	-0.379711	-1.69608
	-1.06356	-1.47535	0.754531	-0.857087
	-2.4058	-0.179893	0.877358	-0.368728
	-0.919071	1.88156	-0.788212	1.77931
	-0.686433	0.836231	0.659687	-1.27567
	0.130507	1.46481	-1.09124	-0.827989
	-0.817624	-0.19857	-0.783725	-0.166902
	-0.02965	2.56831	-0.266627	-1.96066
	0.38931	-1.31857	-0.573772	0.0241418
	-0.755699	0.175357	0.491557	-1.5361
	-0.372891	-1.31606	-0.954857	0.593669
	0.777993	1.5176	0.819814	-2.07502
	-0.878337	0.518031	0.40444	-0.365401
	-0.612485	0.403815	1.25353	-1.01666
	-1.06274	-1.3456	-0.41471	-0.150859
	-2.11447	3.53518	0.191763	-0.835717
	-0.564804	0.734339	0.0245308	0.198108
	0.0544119	0.183277	1.00233	0.0923048
	-0.0568841	-0.866896	-0.467584	0.766525
	0.0315832	0.705426	-0.574225	0.521067
	-0.306765	-0.236829	0.323825	0.523248
	0.218919	1.19074	-1.83013	-1.70588
	0.217509	0.0604903	0.0369547	-0.96806
	-0.224874	0.847695	0.227121	-1.512
	-1.33946	-0.104077	-0.109954	-2.44015
	-0.0725363	-0.297666	-1.67851	-0.891279
	-0.095862	0.721401	-1.11938	0.31524
	2.49288	1.39285	-1.04549	0.361155
	-0.620655	0.329753	0.866282	-0.668379
	1.21637	-0.161721	1.09499	-0.472412
	0.412829	-0.835729	0.739466	-0.201493
	-0.954189	-0.950097	-0.0792212	-0.882302
	0.348721	-0.154357	1.10508	-0.144198
	-0.0087871	-0.476851	-0.887294	0.0830361
	-1.60566	1.16155	-0.522852	-0.345525
	0.725932	0.394939	0.26364	-0.919702
	-0.520179	0.457288	-0.677199	-1.79352
	-1.09081	-0.432128	-1.36743	1.12051
	-0.801301	-0.767285	1.67777	0.280756
	-1.06208	0.74276	-0.508544	-0.191294
	0.819602	1.39268	-0.575924	-0.251993
	-0.468854	-0.238848	-0.956922	-1.91592
	-0.392191	-0.126381	-0.916434	-0.442801
	1.10493	2.56877	-0.631962	0.286846
	1.56946	0.941242	0.449246	0.176131
	-1.50066	-0.32576	0.377649	-0.619485
	-0.239216	1.27886	-0.571394	-0.192989
	1.47799	1.79135	-0.710038	-0.564901
	-1.88061	0.236741	0.367539	-2.21764
	0.0323813	-0.760709	-0.211954	-0.743896
	-0.278984	1.58874	1.13237	0.541224
	-2.11252	-1.5186	-0.517927	0.62932
	-1.13412	-0.627625	-0.179599	1.02048
	-1.73108	1.1169	1.16284	0.508976
	-0.705668	-1.11473	-1.0932	-1.28145
	-0.523293	-0.102204	-0.7725	-0.728491
	-1.22571	-1.84574	1.69231	-0.844411
	0.140845	0.701059	0.334287	0.204566
	-1.92814	-0.0915238	0.366101	0.267949
	0.309206	1.04648	0.83018	-1.23739
	-0.228543	0.889017	0.986235	0.271425
	0.498149	-0.932351	0.219441	-1.66609
	-0.299387	-1.4118	-0.660867	0.258579
	-0.652555	-0.168768	-0.986574	0.0472994
	0.289586	0.135721	0.0418457	-1.45329
	0.723826	-1.04268	1.57752	0.133915
	-1.04298	-1.22774	0.0785096	0.694986
	-0.990596	-0.318976	-0.49964	-0.879697
	0.51781	-0.221462	0.238456	0.685896
	-0.499918	-0.989539	-0.196044	-1.65277
	0.00968368	-0.200677	2.01074	0.316569
	0.230447	-0.381159	-0.869095	-0.178445
	0.152888	-0.756063	-0.630264	0.162019
	-1.6851	-0.967809	1.82387	1.31799
	-1.4622	0.647436	-1.65809	-1.20756
	-1.13339	2.94459	-2.21257	-1.83779
	-3.13245	1.36674	-0.865761	-2.05842
	-0.996551	-0.728301	0.198175	-0.0886588
	0.759815	-0.42843	-0.506985	-1.3413
	-2.05137	-0.0905862	1.4891	0.135038
	-0.771152	-0.508132	0.82598	0.411413
	-1.96003	-0.502187	0.901626	0.562908
	1.10156	-0.66455	1.04638	0.75748
	0.797456	-0.59178	-0.0411724	0.676407
	0.590166	-0.0985111	0.845249	0.332188
	-0.653449	-1.01851	-0.678025	0.120592
	-0.307408	2.8735	1.50642	0.0778891
	-0.980868	0.663479	0.893252	0.400354
	0.486896	-0.134373	0.58508	-1.32557
	0.249659	0.902925	0.615467	0.650058
	-0.135348	0.77753	0.600379	-1.02029
	-0.801673	0.240876	1.39415	-0.488696
	0.437944	0.75714	0.379139	0.307405
	-1.50218	0.950842	-1.06694	-2.66478
	0.105082	-0.164545	0.113478	1.29317
	-1.07418	0.432559	0.847455	-1.1684
	-1.03121	-0.574478	-0.470939	-1.05902
	1.38742	-0.113201	1.81525	-0.0890126
	-0.27424	1.60656	0.475467	-0.527028
	0.154459	0.283679	-0.807899	-0.1572
	-0.843597	2.55896	1.06588	-0.79542
	-0.677684	-1.49238	1.18599	-0.775173
	0.516058	0.323409	2.61565	1.20472
	0.123948	0.743354	2.11624	-0.0305782
	1.21411	0.480191	-0.153073	-0.619433
	-0.258226	0.0606718	0.769921	0.732006
	-0.478937	-0.93179	-0.115226	-0.0056351
	-0.255744	0.231665	-1.32658	-2.03219
	-0.661443	-0.280478	-1.35621	-1.35545
	-0.0243265	-0.83156	-0.293663	-0.995602
	-1.03414	0.0510316	-1.70681	0.113601
	-0.849726	3.06869	-1.08186	0.983544
	1.07156	-0.96043	-0.779604	1.23627
	0.120607	-0.98566	0.966467	2.23515
	-0.431675	0.15023	-1.36021	0.496524
	-0.541428	-0.094828	0.747502	0.585008
	-0.910198	1.68281	-0.689866	0.459223
	-0.237811	1.95999	-1.30437	-1.41421
	1.50317	0.156247	0.453034	0.666721
	-0.295367	0.0423534	1.48828	-1.35959
	-1.58703	1.13752	-0.201054	-0.379321
	-0.304081	0.724755	1.16565	-0.983031
	0.164375	-1.25067	0.602149	0.382763
	-0.836312	-0.655379	0.168696	-1.01821
	-0.551173	-0.156132	0.25797	-0.93586
	-0.76107	-0.139434	1.45516	-0.241001
	-0.970646	0.509293	-0.175208	-1.07984
	-0.129277	-0.226714	0.852579	0.300703
	2.28365	-0.2371	0.591336	-4.31496
	-0.453888	-0.224439	-0.167749	1.40503
	-1.31118	1.52957	-0.184986	0.550084
	-0.388123	1.50581	1.15312	-0.10167
	-0.272813	-0.975577	-0.0839216	-0.805996
	-0.897111	-0.709375	0.640875	-0.600542
	-0.273874	0.80743	-0.224431	-1.00604
	1.16584	2.99298	0.408476	-0.961368
	-0.261509	1.61788	0.62954	0.118986
	-3.10223	-1.21853	-0.635183	0.178671
	-1.0343	1.62924	0.846732	0.174731
	-0.241141	-0.13229	2.36542	-0.439128
	-0.707923	0.334683	-1.46163	-0.38696
	0.0712841	-0.226806	1.60093	-0.27725
	-0.126095	-2.1504	-1.04561	-0.533276
	-0.763095	-0.472328	0.0885729	-1.45622
	-0.0395993	0.0566642	-0.327523	-1.53177
	0.283581	0.457307	-0.173216	-0.0044856
	-0.902448	-0.455033	-1.01497	-1.26238
	0.714854	-1.50502	3.14797	0.047095
	-1.78749	0.8556	1.33224	-1.56587
	-0.735069	0.832554	1.78334	-0.533561
	-0.273527	-0.304947	2.74498	-1.64106
	-0.765859	0.114282	0.724171	-1.97793
	0.234914	1.47131	0.21294	-1.80383
	0.752541	0.00194812	0.0950845	-1.11869
	0.035697	1.48692	-1.59283	3.10518
	-0.902984	0.755887	-0.106247	-1.97702
	0.191598	-0.89884	3.17359	-0.306804
	-0.700057	0.152306	0.434117	-0.453417
	-1.08762	-0.525972	2.98105	-0.783041
	-0.713397	1.03393	-0.0942481	-1.74418
	1.39416	-0.991493	-1.45346	-2.01253
	0.148174	-1.11049	-0.490174	-0.227155
	-1.28023	2.61253	-0.968307	1.15072
	-1.63598	1.04959	-0.478191	-2.25401
	-0.0296503	2.26625	0.807249	-0.101848
	-0.716018	0.0839648	-1.53167	-0.120725
	-2.06405	0.817629	-0.21546	-1.3928
	-1.23131	2.10753	-0.581057	-1.53887
	-1.37937	0.636959	-1.42461	-2.23197
	-0.27617	0.399262	-0.682174	1.60015
	-0.432968	0.135657	-0.3603	1.12224
	-0.741627	-0.981909	1.46102	0.656989
	0.420239	1.37459	0.0964255	2.25441
	-0.279588	0.369361	-1.7209	0.13493
	-1.04142	-0.472658	0.603333	1.43315
	-1.07156	-1.05172	-1.92351	2.01691
	1.0228	-0.29428	-0.756705	0.197233
	1.54069	1.15821	-0.281691	0.469706
	0.719343	0.672279	0.192642	-0.796294
	0.625044	-0.237963	-0.780717	-0.83374
	-1.88337	3.66664	-1.06788	-0.915849
	0.558208	-0.407703	-0.254108	-0.234745
	-0.962807	0.985944	-0.825596	-1.20439
	-0.164986	1.17575	0.450139	1.05482
	0.288275	-0.0479296	-0.594284	0.00811765
	-0.296628	1.91784	-1.02118	-0.930941
	1.28552	2.23717	0.419879	-0.729678
	-1.51747	0.857777	0.115447	-0.985928
	-1.61217	-0.0075021	-0.0700044	1.67712
	-0.570005	1.16565	-0.847388	0.903289
	-0.606627	-0.673921	0.0610127	-0.0897031
	0.964367	-1.27028	-1.06763	-0.101764
	-1.47737	3.65497	-0.613156	0.333373
	-0.495161	1.82409	-0.391794	0.366898
	0.0524353	0.548547	0.226407	-0.923618
	-1.83739	-1.2012	0.203939	-0.785359
	-0.347742	-1.09603	-2.16307	-1.98033
	1.22641	-0.408396	0.1174	-0.0258139
	0.397152	-1.34694	-1.07392	-0.770765
	-0.86282	0.236418	1.2147	-0.708622
	1.48478	-1.0015	-0.152849	-2.7703
	0.95375	-0.565133	-1.42572	-0.289923
	0.929756	-1.69071	-0.161306	0.23507
	-2.11296	2.51223	0.858536	-0.434616
	-0.387356	0.341843	-0.838251	1.0802
	-1.12865	-0.307526	0.773329	-0.828272
	-0.23772	2.76937	0.0201568	-0.472744
	0.601768	0.0504017	-0.145282	-0.228165
	0.65558	-0.410115	-0.311388	-0.153348
	1.60941	1.08046	1.10376	-1.75767
	-0.33843	0.38923	-0.1876	-1.42789
	-0.139584	3.04377	-1.22654	0.930892
	-0.899125	-1.05009	-1.16506	2.81567
	-1.26804	1.87815	-0.797111	-0.253467
	-0.0557434	-0.61016	0.805983	-1.76374
	-1.80266	0.597235	1.28395	-0.782598
	-0.312202	0.245768	0.61812	-0.384563
	0.265365	-1.20696	-0.931334	-0.443265
	0.060252	-0.520921	0.70363	0.193756
	-1.77111	0.245101	1.615	0.356018
	-0.642276	-0.676884	-1.36933	-1.51547
	-0.569552	-0.111188	-1.66903	-0.453344
	-0.650129	1.48909	0.112398	-1.71705
	-1.34405	0.0513899	-1.73332	-0.0711643
	0.465192	-0.279015	-0.404635	-3.00388
	2.97502	0.666104	-0.999186	0.749976
	-1.27439	-0.755013	0.00402051	-1.49796
	-1.2234	0.124841	-0.482581	0.732718
	-1.84432	0.215197	0.615011	0.813548
	-0.682334	-0.962793	0.675089	-2.20467
	0.34852	-1.52524	-0.838308	-1.07497
	1.54837	-0.542042	0.245747	-0.996549
	-0.747409	-1.97221	-0.153979	0.247895
	0.477167	-0.45243	1.49751	-0.929345
	-0.602958	-0.910907	0.910888	-1.02672
	-0.175749	-2.4846	0.670917	0.2513
	-0.271562	-0.0949457	-0.429677	-0.351494
	0.0274796	-0.234978	-1.0355	-0.390881
	0.134933	1.11039	-1.61028	1.15528
	-1.8528	-1.99135	0.166897	-0.107251
	0.489952	0.886391	0.922812	-1.15351
	-0.531304	-0.323222	1.76517	0.277798
	0.437339	0.184832	-0.385171	-0.500332
	0.117276	0.559079	-0.62078	-1.5208
	-0.942398	0.916061	-1.2576	-0.0887357
	-1.85546	-0.688689	1.62129	-0.671604
	-0.864435	-0.823348	1.65244	1.6357
	-0.313713	-0.113208	-0.95452	-0.0924709
	-1.15095	-0.515201	0.341067	0.357393
	-1.30966	0.805838	-0.535861	0.398905
	-0.58061	-0.0941441	-0.58787	0.182889
	-0.380899	0.880426	-0.622852	-0.697369
	-1.10972	-0.747437	-0.086638	0.586385
	0.405076	0.922788	1.02179	-0.35961
	-2.4824	-0.243678	-0.555524	-1.09434
	-1.61304	0.143634	2.02305	-1.92907
	-0.456733	1.26405	0.944819	-0.635252
	0.39049	-0.216443	0.26472	0.0631605
	-2.10053	1.43394	1.42331	-0.339588
	1.83274	0.278792	-0.72185	-0.274413
	-0.153045	-0.766997	0.552229	-2.00738
	-0.145138	0.943648	-0.140311	-0.457282
	-0.108512	-0.871695	-0.0071736	-0.795904
	-0.0259189	1.20138	0.979602	0.199629
	-0.460278	-0.0626394	-2.52542	1.59997
	0.447661	-1.25484	-0.409731	0.501428
	-1.30017	-0.0899048	-0.399088	0.140665
	-0.839133	1.07412	0.434791	0.2375
	0.659484	-1.58267	-0.746089	-1.55472
	0.00862974	-0.388352	-0.131455	-0.711994
	-1.46391	-1.21639	-0.761597	0.738553
	-1.84328	2.84848	-2.6964	-1.24223
	-1.53819	-0.790683	-1.05067	-1.14066
	-0.281278	0.554902	-0.904678	-1.67074
	-0.0116324	0.802666	1.73639	-0.583902
	-1.47849	0.993913	-0.879947	0.424043
	-1.30038	1.1161	-0.695259	-0.832974
	-0.200649	-0.116243	-1.07628	-0.210432
	0.364464	-0.53883	0.742558	1.68095
	-0.749792	0.770202	-0.239252	-1.23115
	-1.27476	1.0106	-0.847888	-0.689663
	0.38244	1.49952	0.124812	-0.76978
	-1.05543	1.90083	0.0888857	0.143247
	0.317579	0.787779	0.959564	0.219971
	1.0237	-0.889753	0.71949	0.491656
	-0.0417894	-0.190381	-1.31971	-0.839236
	-0.224704	1.19069	0.503735	0.807597
	1.21034	-0.218838	-0.308462	-1.24342
	0.421846	-0.333575	-0.612134	-1.70307
	-0.653955	0.801423	0.472836	-1.54534
	0.455209	2.20239	1.23385	-0.468163
	-0.519118	2.73216	-0.975769	-0.863764
	-0.219298	-1.50793	0.0703255	-0.105698
	-1.73843	-0.364532	-0.400369	-1.06273
	-1.31067	0.345797	1.31472	-0.434754
	-0.585832	-0.229736	0.709484	-0.0675651
	0.0600757	-0.40954	0.504984	-1.48704
	-1.31029	-1.00715	1.10228	-2.18777
	1.01301	1.89899	-1.0628	-0.480242
	-1.64756	0.975557	-0.521191	-0.969169
	-0.442997	2.12825	-0.177497	-2.22966
	-1.59405	0.659542	0.110498	-1.23065
	0.0730958	0.310146	-0.597391	-2.18512
	-0.249815	0.580966	-1.68101	-0.676782
	1.42511	0.423788	0.635866	-0.566607
	1.01436	1.42779	1.30287	1.5226
	-1.21989	-0.144279	-1.00268	1.82073
	0.210204	0.0635742	1.97663	-0.46901
	-0.142038	0.128992	1.09719	-0.958744
	-0.258339	0.0728969	0.070463	0.311968
	-0.395424	0.498231	-1.57684	0.392007
	-0.560125	0.127253	1.65407	0.659063
	-0.0714946	0.312877	0.271993	-0.0516534
	-0.119221	0.665095	-0.247016	-0.928402
	-1.66022	0.674276	-1.20041	1.67848
	-2.08229	1.86858	1.24802	0.747836
	-1.89189	0.230264	-0.786703	0.980648
	-0.645441	0.84806	-0.545778	1.22812
	-0.0298956	-0.0526622	0.303591	1.23491
	2.11576	1.90697	2.10576	1.41742
	-0.361255	2.40194	0.990695	-0.763529
	0.102816	0.607533	-1.4579	-1.66604
	-0.302221	-0.0779003	0.267858	-0.548913
	-1.44549	-2.40055	0.769991	-0.987783
	-0.88551	-1.04763	0.927631	-1.04312
	-1.94179	0.471372	0.655463	-0.802821
	1.05576	-0.781487	1.16732	-0.789097
	-0.639368	0.501576	1.55626	-0.202082
	-0.934895	1.79264	-0.185269	-0.99048
	0.39329	0.00527094	-1.22634	-0.520538
	-1.44706	-0.0952053	-0.502322	-0.0905353
	-0.331974	0.49768	0.699371	-0.504406
	-0.725577	1.12528	2.14925	-0.355649
	-1.76913	2.35395	1.74949	0.440676
	0.916632	0.111028	-0.550649	-1.01002
	1.00636	0.976593	-0.293067	-1.4408
	-0.858812	0.260549	-0.287803	0.344139
	-0.682342	0.653318	-1.25007	1.98792
	1.36557	-0.143937	-1.93183	-0.926999
	1.27187	2.43076	-0.362634	-0.614664
	-0.381206	-0.0638704	0.532415	2.10139
	-1.48669	-0.955893	-0.056747	0.345711
	-0.188644	-0.665097	-1.04147	-0.589241
	0.322508	0.602251	0.101203	-0.647863
	0.408956	1.97954	-0.118404	-0.543595
	0.489371	1.4954	-0.755239	-1.19981
	-0.0016581	-1.81087	-0.170866	-0.873857
	-1.0455	-0.22235	0.600959	-0.131695
	-0.301391	0.963208	-1.05024	-1.19396
	0.211488	-0.821017	-0.908123	-0.601223
	-0.344299	0.845203	0.817931	0.912906
	-1.98874	2.05331	-0.108391	-0.863537
	-0.859495	1.38862	0.210152	-0.736817
	0.27563	0.189252	0.109388	0.439448
	-0.716949	1.39628	1.00406	-1.50097
	0.485401	0.335105	-0.12292	-1.1885
	-0.548433	0.350253	0.2909	-1.22376
	-0.700143	-0.376286	-0.277234	-0.76205
	0.75624	-0.485532	0.516681	-0.401056
	-0.611513	-1.47725	1.19057	0.824344
	0.314065	0.200078	-0.418732	0.704185
	0.725011	-0.112981	-1.22139	1.65435
	0.725162	0.907113	0.233022	-1.16973
	-2.08151	0.290985	0.340253	0.91022
	-0.243465	-1.08503	1.05963	-2.7436
	-0.767133	1.65916	0.0352653	-1.26125
	0.140455	1.29694	-0.51804	-0.857299
	-1.00681	-0.367387	1.34317	0.134261
	-0.102711	-0.895688	-0.496939	-0.622324
	-1.63763	2.69896	-0.98493	0.463039
	-0.672104	1.38867	-0.591737	-1.22664
	-1.86232	-1.08076	-0.0295029	-0.96931
	-2.19578	-1.17146	0.674224	0.0523944
	0.278479	-0.439413	0.332093	0.808444
	-1.39844	0.664114	-1.13274	-0.959217
	-1.77789	1.69129	-0.659451	0.560491
	0.786989	-0.928536	0.493992	-1.93211
	-0.217036	3.65802	0.366302	-0.82127
	-0.144242	-2.0876	1.19382	0.350906
	-0.238909	3.00923	0.138226	-0.420687
	-0.415577	1.74542	-0.0271214	-0.0981803
	-1.03863	0.446069	0.90156	-0.659263
	0.0517133	-0.77043	3.82924	-0.94927
	-1.02531	0.738171	-0.0216173	-1.78275
	-1.13853	-0.0118807	0.0413336	-0.69446
	0.483823	-0.493345	2.21356	-0.983302
	0.46987	2.72067	2.33923	-2.6423
	-0.241563	0.417349	-0.841449	-1.54755
	-1.10883	1.31606	-1.84136	0.736642
	-0.0513499	1.01548	-0.594622	-2.5274
	0.505145	0.228061	-1.11993	-0.73196
	-1.2935	0.0716562	0.496373	-0.161621
	-0.691819	1.375	1.44379	-0.835417
	-0.153848	2.51505	0.107296	-0.0569555
	0.549367	0.569611	-1.01902	1.21704
	1.08732	0.202746	0.734158	-0.019714
	-1.2581	-0.452551	0.850278	-0.0425945
	0.0863827	-1.01948	-1.52611	0.775318
	1.13105	0.704607	-0.927912	0.730411
	0.497086	-1.36723	4.82636	-0.0059311
	-1.46843	-0.603908	-0.0658404	0.732628
	-0.72147	0.267253	-0.89603	1.21959
	-0.976477	1.23375	1.50649	0.047288
	0.580324	1.16165	0.0475555	1.55442
	-0.542582	0.969517	0.93582	1.527
	0.699147	0.833906	0.319155	-0.722386
	0.806406	-0.0576117	2.2343	0.786138
	-1.94636	-0.0849076	1.18351	-1.13535
	0.34136	0.733492	2.02968	-1.05142
	0.48266	1.18324	2.30506	-1.07886
	-0.239482	-0.980108	0.903029	-1.06571
	-2.04592	1.1663	0.75736	-0.577202
	-0.529209	0.502157	-0.68476	-0.0119063
	0.158581	1.52745	0.580886	0.706464
	0.891699	0.025566	-0.72589	0.873496
	-0.975643	-0.107492	-2.80079	-0.447247
	0.0409547	0.823205	-0.0033772	-0.755334
	0.124487	0.419721	-0.731323	-0.873075
	1.02073	0.391042	1.67814	1.01925
	0.391577	0.165153	-0.578418	-0.868401
	-1.44676	1.03077	-1.33752	-0.507858
	-0.547346	1.51537	0.0279695	-0.674684
	-0.156488	2.50183	0.436324	-1.13565
	-1.31909	0.97986	-0.842122	0.660391
	0.566901	-0.394817	0.293944	-1.50403
	1.69333	-1.33396	-0.746174	0.849898
	-0.882651	-1.57476	1.05105	0.451228
	0.0179196	-0.838198	-1.63341	-0.648978
	-1.43985	-0.20848	-1.69705	-0.707083
	-1.40118	0.327005	-1.18864	1.65325
	-0.245079	1.11053	-0.104859	-1.32567
	0.519419	0.216815	-0.69314	-3.47989
	0.126241	-0.48835	0.531109	0.884879
	0.165809	0.640278	0.192823	0.707448
	-2.25794	0.906813	-1.85254	-1.69134
	-1.38528	0.563512	0.707415	0.172699
	-0.407224	-1.30227	1.10567	-0.622895
	0.776198	-0.0679219	-0.0643921	0.116458
	-0.515095	-0.706914	-0.369971	-0.508978
	-0.0585381	1.03922	-0.712315	-0.97693
	0.546128	2.00875	1.27954	0.995031
	-0.562207	-2.56003	1.09629	0.218677
	-0.289657	0.975817	0.2206	0.66662
	0.811271	0.111744	1.84021	0.62938
	0.0827506	0.510693	0.396085	1.82763
	-0.236221	1.8652	0.64459	0.861793
	-1.86966	0.632729	-0.580543	1.37423
	-1.10773	-0.983153	-1.73076	0.355142
	1.57614	-0.623187	0.480799	-0.709623
	-0.582962	-0.232589	-1.15748	1.17931
	-0.975045	1.04279	-1.06028	1.74067
	-0.37671	1.12362	-0.585427	1.09948
	0.757012	0.167114	-0.230941	-0.739194
	-1.66047	0.818227	0.038019	-0.755067
	0.403717	1.20079	-1.17514	-0.66902
	-1.39586	0.369267	-0.176427	-1.16623
	-0.977501	-1.36032	-0.51795	0.579653
	-1.14762	-2.05866	-0.270728	0.479187
	-0.170592	0.540642	0.107942	-1.22549
	-0.1585	-0.455139	-0.775552	-0.556508
	-0.510954	1.47972	-0.427833	2.06913
	-0.405594	-1.89925	0.740592	-0.762296
	0.134163	1.13918	0.689679	-0.210177
	1.80374	-0.549792	-0.887441	0.642277
	0.914427	-2.56993	0.637552	0.91703
	-0.700019	1.87185	1.17299	0.419326
	-0.581775	2.05655	1.65238	-1.28636
	0.270597	-0.6503	1.07325	-0.546452
	1.50185	0.603893	-0.120017	-1.6544
	-1.6527	-0.957189	-0.35446	-0.314939
	-2.01519	1.61581	0.403161	-0.38479
	0.0289124	-3.26787	0.606062	1.0049
	0.170695	-0.103962	-0.984162	-0.276674
	-0.636077	0.80738	1.79717	-2.21658
	-2.07939	-0.593691	0.106659	0.853331
	-0.924125	0.352044	-0.0856883	0.00360534
	0.988051	-0.665395	0.714888	-0.573924
	-2.18594	0.0123428	-0.472319	-0.419017
	-0.660751	0.172297	-0.529658	-0.297934
	-1.02791	1.86467	0.293584	-2.08638
	0.484829	0.359136	-0.314443	-1.36515
	1.1175	1.41834	-0.261018	-0.439807
	-0.468333	0.372461	1.47613	-1.35333
	-2.76334	0.18848	0.316934	-0.379554
	-1.09318	0.889727	-1.36482	-1.79903
	-2.94248	-0.279001	-0.158445	-0.0988561
	-1.94023	-0.459737	-1.20271	1.22204
	-0.805003	0.650584	-0.514772	1.09222
	0.438222	-1.60739	0.382368	-0.0468988
	-1.70778	0.438829	0.439696	-0.0640968
	-0.850457	0.439968	1.44945	-0.159093
	0.457192	-0.352519	-1.55981	1.07623
	-2.53377	-0.0515441	0.415481	-0.987482
	0.585945	-0.53309	0.457581	-0.256345
	-1.07394	-0.677409	1.24139	-0.399629
	-2.3966	0.185936	-1.72406	0.400423
	-0.84778	0.906753	0.533428	-2.62126
	0.0194062	1.12518	-0.981605	-0.0246247
	-1.28823	0.81161	-1.88204	-1.57443
	-0.557544	0.198769	0.678242	-1.01839
	0.0108103	0.82077	0.0122447	-0.476417
	-0.482335	-0.690423	-1.07208	-2.38413
	-0.988747	-0.58554	1.77706	-0.443536
	-1.69957	0.0532461	0.0230255	-0.20493
	-0.0953786	1.12364	-0.360923	0.139732
	-1.21964	1.31489	-0.75546	1.33808
	-0.0549364	0.857971	-0.90161	0.588776
	-0.969286	0.328352	-0.199314	-0.0005016
	0.362434	1.051	-0.0696607	-0.258041
	0.2374	0.70537	0.390194	0.409229
	-0.885326	-1.62811	-0.386209	-0.147037
	-1.43891	2.11582	0.710103	-0.468042
	-3.48042	3.1808	0.641346	-0.740726
	-1.5698	-0.631525	-1.53971	0.587565
	-1.61724	-0.272561	1.78056	-0.0581015
	0.01944	3.22574	2.16669	-1.47279
	1.54606	0.611641	0.214041	-1.39155
	1.04931	1.23745	2.0214	-1.60831
	0.145884	1.72561	-1.51495	2.70669
	0.51658	-1.06728	-1.87786	-1.02517
	-0.52631	0.369651	-3.21735	-1.72474
	-0.391366	-0.579056	2.09825	0.0596552
	-0.134029	0.408601	2.35188	-1.61405
	-0.277677	1.7316	0.659276	0.127105
	-0.848554	1.35714	-0.513686	-0.17339
	0.0611668	-0.88858	0.0393095	-0.671399
	0.233457	-0.238653	0.677018	0.500356
	0.489148	1.90147	-1.3565	-0.516604
	-0.109235	-0.151418	0.318602	0.149989
	-0.539536	-2.09393	-2.60272	-0.794811
	0.606433	-0.22878	2.20786	-1.30186
	-1.71568	-0.322132	2.42002	0.835079
	0.898612	-0.292994	1.65265	0.292831
	-1.12892	-0.0146309	2.11752	1.25062
	-1.20724	1.22821	1.56723	1.45031
	-0.430694	-0.157697	-0.293321	-0.967608
	-1.15593	-0.991528	0.73245	1.90589
	-0.465607	-0.622879	0.195613	-0.512763
	-0.610156	0.333645	-2.28328	0.429345
	-0.18804	1.47279	0.57103	-0.278819
	-1.13986	0.954592	-1.22739	-0.813714
	-0.0757514	-1.46018	-0.490007	0.0859456
	-1.20727	-0.0465427	1.58413	0.985245
	-0.519477	-0.0363265	-1.8176	1.3544
	-0.799247	0.0285812	-0.130525	0.643954
	-0.572716	0.850629	1.01463	0.675561
	-0.358632	-0.149255	0.705456	-1.02531
	-1.85451	-0.37998	0.794489	-1.01516
	-0.530094	-1.28529	0.0424034	-0.123539
	-0.481544	-0.192085	0.473534	0.986834
	-2.49575	0.617816	1.32978	-0.554649
	0.156052	0.548072	-1.53677	-0.387022
	-1.01486	-0.721537	0.427058	-1.31313
	0.424383	-0.710177	-0.207332	1.33731
	-1.05339	0.172607	0.574122	0.0695986
	-0.787358	-1.02903	0.128365	0.346345
	-2.22468	0.711196	0.467326	-1.56017
	-1.27563	0.542809	-0.880591	-0.938402
	0.263007	1.24163	-1.20578	0.552228
	1.25268	-1.49334	-0.513282	0.47556
	0.0395567	1.08392	-0.606073	-2.28362
	-2.54597	2.86622	0.0854431	-0.906449
	-1.4472	0.503246	-0.427978	-0.518564
	-0.510363	1.35424	0.506378	-1.2744
	-2.02804	1.14907	1.91554	-1.8542
	-1.34618	-0.811331	0.074905	0.665636
	-0.655568	1.28414	1.45342	0.226533
	-2.30961	-0.277811	-0.403344	-0.987012
	-0.919608	-0.0050154	-0.443682	0.16229
	-0.218828	1.16439	1.17414	-0.148581
	0.248567	0.952088	1.1896	-0.48405
	-0.101889	-0.0770995	1.67085	2.8011
	-1.19139	0.983926	-0.271162	-1.22447
	-0.520134	0.598816	-0.860662	0.508533
	-0.627063	0.0809037	-0.055995	0.107854
	-1.36519	1.10499	-2.02095	-0.661969
	-0.966491	2.19324	-0.218201	-0.971423
	1.53132	0.611785	0.225779	-0.962832
	0.267051	1.85766	-0.35582	-0.365809
	-1.9033	0.338767	0.0248491	-1.13087
	0.44646	2.57103	-0.143494	-0.499278
	-0.579208	-0.809254	-1.04239	0.179203
		-0.603387	-0.719172	1.09776
		-0.423271	0.354465	-1.98908
		1.04956	-1.5894	0.0889173
		-0.243571	0.022013	0.168384
		0.619958	0.23699	-1.47331
		-1.17713	1.24948	-0.300121
		1.73596	0.447379	1.55667
		2.31264	-0.69443	-1.22364
		1.24961	0.42024	-2.58319
		-1.03824	1.08169	-0.157437
		-0.760478	0.303405	0.599151
		0.125835	0.822439	0.154152
		-0.535906	-0.233145	-2.78744
		1.13747	0.521046	-0.566874
		0.338307	-1.08569	-0.291135
		-0.0471247	0.444159	-0.233355
		2.33843	-0.656614	0.18018
		-0.963278	0.734204	-0.527962
		0.112031	0.0794018	-0.11971
		0.334737	0.438318	-0.0805123
		-0.696278	-2.14076	1.00315
		1.00762	1.50751	-1.01533
		-0.473612	0.810154	0.119898
		2.03692	-0.830049	-0.269339
		2.79406	0.916909	-1.3832
		1.85834	-0.401838	-1.73915
		-1.37479	0.308772	0.165344
		-1.48721	-1.25066	-0.447471
		1.54618	-0.211443	0.124009
		1.65884	-0.801999	-0.500306
		-0.194292	-0.335001	-0.644919
		-1.22258	0.201236	-2.62516
		-0.522614	0.805999	-0.225756
		3.57155	1.41969	0.212888
		0.500696	0.511779	-1.38146
		-0.89971	1.67722	-0.12066
		-0.340228	-1.02304	-0.427113
		0.701884	0.874942	1.22753
		-0.548565	-0.934049	-0.445751
		1.94181	0.722183	0.203252
		-0.450848	0.0306156	0.69344
		0.792787	2.21032	-0.258888
		-1.28099	-0.638724	0.790485
		0.126452	-0.584247	0.656812
		-0.544988	-1.06351	0.0458074
		-0.0961443	-0.78482	-1.716
		1.57683	0.732601	-1.63774
		0.357585	-0.24108	-0.483353
		0.391246	1.23291	-1.39741
		-0.0846278	-1.8174	-0.998744
		-1.30864	-0.6165	0.602962
		0.622405	0.941593	-1.23143
		1.98613	0.718957	-0.0539326
		-0.432229	1.32024	-0.82655
		-0.441137	0.438969	-1.67901
		-0.521969	-0.274334	-0.486792
		1.11913	0.886086	0.0687859
		-0.695207	0.406614	0.904157
		-0.356838	-0.0466802	-0.747928
		-0.0249103	-2.05676	0.358462
		-0.140294	-0.229567	-0.475799
		1.05354	-0.726286	-0.224465
		1.55903	2.27483	-1.0096
		-0.270402	0.335011	-0.84814
		0.277157	1.44693	-2.06089
		0.829845	-0.246567	-1.95133
		0.242813	-0.870712	-0.156112
		-0.926411	-0.983963	-0.78166
		-0.771845	0.280669	-0.947807
		3.02949	-0.272827	3.03649
		0.707446	0.05052	-0.959103
		0.67238	1.2748	0.273002
		0.341425	-0.396138	0.336789
		2.4244	0.669084	-0.662285
		-0.84024	-0.326954	-0.598039
		1.41145	2.02382	-0.32419
		-1.05915	0.0917777	0.310984
		-0.963501	-0.481855	0.376054
		-0.582368	-0.480987	0.682778
		-1.27859	0.898144	-1.24164
		-0.286391	0.749454	-0.959778
		-1.7019	-1.34843	-1.12284
		0.891489	1.28313	0.295146
		-0.10671	-0.622243	0.182617
		-0.360382	1.13017	-0.990455
		2.25274	1.15002	0.0505769
		-0.42892	-0.652743	-0.547113
		-0.156806	0.847293	-1.74991
		0.233113	0.131451	-0.52017
		3.92853	-0.712882	-0.38255
		-0.351315	0.307235	-1.70873
		0.435967	-0.739484	0.683504
		1.30773	0.430612	-1.75953
		0.0835265	-1.01443	-0.34062
		0.732629	-2.70454	0.338324
		-0.527806	2.00213	-0.782335
		1.03144	-1.66009	0.136709
		-0.810753	0.0197451	1.06532
		-1.00863	-0.941048	0.840269
		-0.25627	-0.15027	0.213979
		-0.291742	0.673966	0.085267
		0.522363	-1.79147	0.13059
		1.16873	-0.766836	-0.234452
		0.813516	1.38366	-0.356627
		-0.50604	-0.159319	0.0670586
		-0.81401	1.9394	-0.334086
		0.367445	-0.65947	0.234325
		2.9097	0.497375	-1.82874
		-0.0436551	1.29719	0.911908
		-1.74164	0.670157	0.719233
		-0.286492	-0.491589	-1.03131
		-0.149429	0.0207276	-0.248045
		-0.0686348	-0.0141893	-0.52172
		0.480268	0.548335	0.879905
		-0.775216	-0.389195	-1.02775
		0.821075	-1.92429	0.120813
		-0.339774	-0.93781	-0.721426
		-0.280595	-1.37508	0.0544624
		0.159265	-0.16947	0.426073
		0.454525	0.123955	0.31077
		2.40716	-0.393188	1.64928
		1.35739	-2.29887	0.580434
		0.0707989	0.854022	-0.0163852
		0.857822	1.8337	-1.643
		-0.470955	-0.83038	0.273858
		-0.835945	0.465621	-0.834656
		-0.14506	0.442242	-0.387932
		-1.57558	0.825436	-1.05429
		2.03978	-1.2414	-0.559696
		0.999732	2.37376	0.230855
		2.03779	0.193178	0.373109
		2.58927	-0.722937	-0.17571
		1.19778	1.07212	0.596374
		0.549955	0.0717459	-2.10841
		1.4431	0.8522	-0.450541
		1.36111	-0.22856	-0.941043
		-0.805832	0.122641	-1.36683
		0.490279	-1.37533	0.629441
		-0.506155	0.681881	-0.705709
		0.401332	0.127527	-2.2291
		0.828281	0.0597646	0.34201
		1.37982	1.89651	-0.0936841
		0.434134	-0.448456	1.67799
		-0.243866	-0.932202	-1.4778
		0.208991	-0.300198	-0.529341
		-0.809543	-0.122068	0.711507
		-0.404832	0.385524	0.421444
		0.0813408	-0.782764	0.517118
		1.49089	0.194328	0.751256
		0.540304	0.524804	-0.96942
		0.114348	-0.0756888	-0.97329
		-1.12123	0.575902	-2.26857
		-0.931274	0.0313982	1.21321
		0.448298	-0.419684	0.0985179
		0.424381	0.923058	-0.737422
		2.56929	0.37094	-0.601484
		0.276614	-1.29275	-0.480952
		-1.50733	-0.904449	-0.343543
		2.23108	0.959766	-1.17145
		-0.357899	-1.12351	-0.180101
		1.21028	0.104684	-1.18518
		-1.3916	0.29828	-1.50328
		0.672272	0.38001	-0.0491688
		-0.640999	-0.575184	-1.27848
		1.1417	-1.21611	-3.34131
		-0.114188	0.178042	-0.450429
		0.69346	-0.0558336	-0.311846
		-0.560112	0.334877	-0.556706
		-0.294092	2.79519	-0.979856
		-2.00365	1.96989	-1.05174
		-1.85577	-0.292029	1.51168
		1.92051	0.0757359	-0.480731
		3.16996	0.886052	-1.22538
		-0.659988	-0.309746	1.37675
		-2.97181	0.16074	0.275619
		-0.700425	-0.213947	-1.14017
		0.281171	-1.49287	0.210529
		-1.91537	1.40184	0.763011
		-2.09088	3.34004	-0.631825
		0.285477	0.309848	-1.0512
		0.0576115	1.7126	0.505356
		-0.115958	-0.401306	-0.753329
		1.26986	-0.799412	-2.00331
		2.00615	-0.470583	1.02152
		1.53866	-1.29361	-1.38245
		-0.761686	-0.276748	-0.734958
		0.831461	-0.764927	-0.692982
		0.93253	-1.56094	0.543673
		0.121137	0.633401	0.043712
		0.61181	0.343862	-1.03731
		0.621912	1.75567	-0.864043
		3.99859	0.533798	-1.17981
		2.52155	0.552971	-0.413698
		0.862123	0.176389	-1.56713
		0.111602	-0.515058	0.00010567
		0.611018	-0.630398	-0.342572
		1.32182	-0.84888	-0.247533
		-0.0157188	-0.478151	-0.946684
		0.405121	-2.19452	-1.43285
		-0.611631	0.210787	-0.308244
		1.19779	0.0256468	1.91965
		0.0445843	-0.13632	0.236502
		-1.16327	0.227843	0.850338
		-0.264736	-0.871171	-0.341344
		2.28253	0.0593682	0.320056
		-0.510521	1.02561	0.375457
		1.81545	-0.622705	0.314602
		-0.309502	0.266472	1.25587
		2.39208	0.200907	-0.637363
		0.69627	1.97504	0.495609
		-0.285042	0.52428	-0.785056
		-0.140292	0.51019	0.638416
		2.45314	-1.29232	-0.0973848
		-0.417703	1.35645	0.762123
		0.18536	0.586897	-0.719949
		1.64542	-0.250961	-0.156405
		-0.462301	0.167387	0.188308
		-0.586662	0.643257	-1.17192
		-0.207933	0.309864	-0.775981
		-0.0491543	-0.713277	1.64657
		1.31121	-0.139205	-0.530767
		0.467185	-0.148646	-0.943844
		0.429786	-0.100635	0.121475
		2.23078	-0.0210239	2.44798
		-2.09145	0.288466	-0.0353421
		-0.512726	1.95074	0.66093
		0.139023	-0.0971823	-0.978607
		-0.984195	-0.0764052	0.084353
		1.61048	-0.846075	0.0222052
		-0.413729	-0.0484711	-0.0605169
		0.961251	0.627409	-1.31373
		-0.828276	-1.358	0.309253
		1.58927	0.349209	0.874168
		2.09243	-0.495411	1.01586
		-0.115412	0.295071	-1.01025
		-0.664248	-1.43287	-0.62536
		1.95525	-0.436938	-1.27567
		-1.17133	0.652471	-0.170434
		0.641305	1.22386	0.150527
		1.15666	0.567214	0.188539
		1.39133	-0.479073	-0.555631
		-1.20093	0.896712	-0.442706
		-0.749429	-0.0333558	-2.06048
		1.2012	0.980501	1.05094
		0.0572039	1.76284	1.91256
		0.85269	-1.3948	-0.346394
		1.60296	1.00386	0.867566
		-0.479453	2.04831	0.546089
		0.471748	1.05709	0.774412
		-1.07526	-0.604302	-0.786458
		1.94548	1.59038	0.171777
		1.00327	0.52183	-1.93247
		0.685177	1.19709	-0.650984
		-0.0687501	1.48661	0.375029
		0.316109	0.197856	0.468915
		0.411773	2.33453	-1.07498
		0.0439775	-1.34919	0.938071
		1.34253	-0.220238	-1.31857
		-0.245626	0.526676	-1.26172
		0.873073	-0.12228	0.823231
		-0.710085	0.0481839	-1.79848
		-0.100018	0.389553	-0.481967
		0.408612	-1.77679	0.120094
		-0.201151	0.803986	0.62343
		0.822886	-0.970283	-0.463228
		3.24783	-0.802435	0.403722
		-0.300261	1.05371	0.831143
		-0.499522	2.70599	0.772486
		-0.187831	-0.156467	-1.67199
		0.559631	1.344	-0.155275
		-1.17302	1.98331	0.425929
		-0.495028	1.64603	-1.17342
		0.306378	0.551603	-0.306447
		-0.167849	0.104805	0.927537
		-0.695118	2.24322	-0.266989
		0.573637	0.0842128	0.420905
		-0.253765	2.49082	-1.12283
		-0.412965	-0.532148	-0.744109
		-0.810713	0.726546	0.177149
		0.864389	-0.788268	0.130784
		1.75354	0.457649	-0.0853653
		0.649555	0.159032	-1.37403
		-1.66595	1.27362	-1.31362
		0.537856	0.955234	-1.69498
		-0.615004	-0.0259408	-0.896688
		0.430595	-0.762762	-1.1715
		-0.622727	-0.88932	-0.0073742
		-0.123251	-0.498949	0.198448
		2.47207	1.722	0.338755
		1.10279	1.52466	-0.83562
		0.447385	-0.37245	-0.127959
		-1.08068	-0.810863	-0.278123
		-0.231503	0.769111	0.658992
		0.462326	-1.36214	-1.67825
		-1.30859	-0.458119	-0.0937011
		-1.46579	0.459689	-1.20062
		-0.0892701	-1.02796	-1.23859
		-2.35442	1.72179	0.0119917
		0.360964	0.469284	-0.557323
		0.908812	0.447294	0.94155
		0.215563	0.311553	0.200647
		-0.498244	0.559577	0.429962
		1.10913	0.119208	0.836123
		-0.0342148	-0.593471	-1.3502
		1.49672	-1.10862	0.679046
		1.33143	0.617194	-1.87444
		-0.196358	-1.62348	-0.460725
		2.26511	-0.455207	-0.454942
		0.296073	0.8609	-0.348937
		-1.73381	-0.318698	-0.598315
		0.0196781	0.421236	-1.04143
		-0.402611	1.36374	-2.04916
		-0.961773	2.47166	0.607383
		-0.611584	0.170049	-2.00492
		-0.817405	-1.94421	-0.295949
		0.708898	-1.76095	3.23662
		-1.16877	0.351297	-0.638905
		-0.0697292	-0.244355	-2.40367
		0.204309	1.54742	-0.483306
		-0.75389	-0.765502	-0.173711
		0.349301	0.715995	-0.0314892
		-0.84409	0.470429	-0.81452
		0.967063	-0.211491	-0.919655
		-0.0598286	0.276277	-1.02253
		-0.307254	0.103644	-0.270337
		3.19096	0.246243	-0.208395
		-1.45916	-0.537016	-1.01709
		-1.0581	0.104625	0.248442
		-1.7036	2.64032	0.439881
		0.110426	-0.554939	-0.519696
		-0.0725697	0.701589	-0.642728
		1.14032	0.673441	1.04923
		0.243209	-0.281031	-1.20675
		1.75624	-1.11926	0.621906
		1.50184	0.167575	0.54061
		1.35056	-0.369231	-0.99551
		-0.323225	-0.27942	-1.35323
		0.396782	1.46747	0.15009
		-0.90913	-1.25292	-0.0184599
		-1.34512	0.085638	-0.0289146
		-0.468105	2.01515	-1.21529
		-1.31888	-0.0775416	1.42769
		1.28251	-0.126843	-0.331248
		-0.45236	-1.09056	-0.0876215
		-1.72622	0.0466036	-0.413062
		-1.47138	3.11446	-0.356213
		1.77033	1.15169	-0.529574
		-1.18525	-0.0410853	-0.214768
		-0.0645221	-0.245289	-0.8632
		-0.357198	0.0485337	0.0283462
		0.155659	0.610202	-0.046516
		-0.148384	-0.65132	-1.2817
		-1.74757	-0.261164	-1.63466
		2.54759	-0.395414	-2.08603
		1.09605	0.161144	-1.37884
		0.516259	-0.532397	-1.11122
		2.0614	-0.487238	1.46713
		-1.15797	-0.918113	0.743152
		1.70768	0.231275	-0.0704537
		0.0976079	-0.532512	-0.407944
		-0.0774042	3.85455	0.254759
		-1.61572	-0.167032	0.541903
		1.8001	-1.86267	-1.20922
		-0.293164	1.26566	0.178234
		3.56942	0.582334	-1.19077
		1.48069	0.719521	-1.59107
		-1.61417	1.88068	-1.0502
		-0.141671	0.586581	0.698725
		0.36684	-0.86916	-1.3549
		-0.0290163	-1.42482	-0.272986
		-0.0265428	0.038503	1.77181
		1.0829	1.789	1.67482
		0.495029	-0.632698	-0.50944
		1.31394	-0.426968	-0.9277
		2.31149	-1.11211	-0.810937
		2.65192	0.0648425	-1.67201
		0.122903	-0.377432	-1.84945
		0.198086	-0.387585	-0.816852
		0.809333	0.791888	-1.09227
		0.947736	-1.55787	0.0227747
		-0.931178	0.521986	-1.09808
		-0.460587	-0.604514	0.0627107
		1.36939	-0.196767	1.67703
		0.0985176	-1.13891	0.891232
		0.337412	0.108792	-1.79135
		-0.824469	-0.874187	0.598824
		-0.0456534	-0.490783	-0.699684
		0.179368	0.176163	-0.864192
		-0.766708	0.774444	-0.613828
		-0.334249	0.314589	-2.24013
		2.01334	0.795119	-1.00885
		0.729996	-0.310134	-1.44616
		-0.791505	0.661251	-1.32596
		-0.870379	-1.44126	0.534374
		-1.1233	2.16611	1.08579
		-0.812719	0.401566	1.43285
		-0.68725	-0.284871	-1.05948
		-0.0980667	0.214675	-0.13411
		0.200922	-0.515944	-0.95169
		1.13546	-0.529088	-0.89591
		0.875187	-0.811926	-0.774176
		-1.2506	-1.04172	2.28634
		2.49722	-0.43015	-1.0513
		1.34609	0.291803	0.174479
		0.992688	1.10663	1.16193
		0.402825	0.257751	-0.0986233
		0.507365	0.129675	-0.717412
		0.56924	0.281474	0.536234
		-0.258992	-0.55855	-1.05866
		-0.83774	1.15441	-0.274236
		-0.328847	-0.734311	1.47287
		1.12064	0.0900354	-1.82195
		1.26277	-0.459124	-0.869975
		-0.287787	0.411646	-1.56816
		-0.368006	-1.05629	-0.123159
		0.629202	-1.39644	-1.35261
		1.26999	1.38562	-0.791171
		1.73531	2.82598	-0.0513378
		0.846556	0.0113948	-0.565355
		0.354631	0.221135	0.147979
		0.928741	1.98604	0.30276
		1.63277	-2.42548	-1.20245
		-1.41636	-0.701489	1.13869
		-1.65923	-0.584569	0.331915
		0.560425	0.145608	0.720776
		3.95162	1.71395	0.702308
		-0.19411	-0.0263637	-0.511297
		1.9986	-0.621495	0.0361037
		4.7605	0.401383	-1.32259
		-1.75203	-0.334588	-1.80816
		-0.375186	-0.797373	0.0890038
		1.27431	1.42244	-0.900846
		-0.694806	-0.958994	0.60599
		2.40261	0.271764	0.126448
		0.621545	0.56908	-1.21837
		0.0938464	0.900555	-1.59676
		0.798382	2.78212	-2.66958
		1.11404	1.18463	-2.11673
		-1.54803	0.918939	0.298449
		1.28643	-0.318821	0.934007
		0.0224116	2.47102	-0.316256
		-1.02989	-0.160831	0.40758
		0.457903	0.840099	0.701108
		0.51002	1.21788	0.170781
		0.788804	0.691466	-0.0471045
		1.26701	0.578359	-2.82765
		2.27834	-2.98677	-0.23428
		0.939044	-0.468836	0.182479
		0.640811	1.63504	-0.530243
		1.88769	0.731329	0.481322
		-0.322599	0.987678	0.269536
		-0.693444	-1.46468	0.748687
		0.722077	2.22888	-1.37371
		-1.68285	-0.354809	-0.406413
		-1.22662	0.270242	-1.73803
		-0.57628	-0.557706	-0.467028
		0.773213	-1.29686	-0.606521
		0.983508	-0.72239	-1.04502
		-2.58686	-0.321666	-0.839863
		2.48103	-0.0904214	2.17435
		3.18908	-0.840214	0.758383
		0.931468	2.6883	0.550461
		0.294025	1.49153	-1.41322
		1.72819	1.44242	0.120887
		-0.505201	0.472874	-0.0198645
		-0.533457	-1.03119	-0.0610027
		1.36282	2.72744	-0.206734
		0.380632	0.571624	0.617063
		-0.287385	-0.140485	2.48116
		0.962122	0.802904	-0.573666
		-0.277558	-0.508058	-0.1449
		-2.39491	-0.572449	0.187166
		2.4104	-0.0210472	0.526459
		-0.78723	1.30245	-0.592023
		0.255891	-0.977798	0.713914
		1.45817	-0.290184	0.854986
		0.623187	0.917106	-0.662483
		2.59157	-0.576954	0.0278077
		-1.30432	0.1141	-0.791056
		2.22429	-0.674313	-0.938217
		-0.44465	-1.09202	-1.26211
		-0.389341	-0.291257	0.184522
		1.76057	1.28426	-0.140236
		-0.976148	0.326598	0.504789
		0.618248	-1.8144	0.284801
		2.09074	0.171093	-0.0348005
		0.956246	0.169084	1.86911
		-1.1078	-0.735235	0.275021
		0.0366747	-0.869531	-2.80823
		-0.828851	0.0106257	1.06113
		0.282864	1.12776	-0.80042
		0.74503	-0.695547	-0.101054
		0.322982	1.7917	-2.94022
		1.39972	0.390424	-1.09793
		-0.156765	0.073352	1.59901
		1.18598	-1.26918	-1.31845
		1.83126	0.573459	-0.0644448
		-0.695388	-0.221713	0.0528803
		0.326695	-0.323657	-0.781689
		-0.0790386	0.368084	-0.0276645
		-1.65368	-1.00461	0.335352
		0.280915	-0.445443	-1.39415
		-1.01071	-0.146353	-2.05139
		-1.11121	-0.987673	-1.94745
		1.191	1.13535	-0.247826
		-0.783175	1.38415	1.81491
		-1.2008	0.611782	-1.44281
		-1.78928	-0.584508	-0.0459813
		0.154692	2.57837	-0.0079918
		0.466915	0.821415	0.105751
		0.0296386	0.0397774	0.74471
		-0.793558	0.724441	-1.876
		-0.790287	0.59169	-0.539451
		-0.809617	-1.36908	-1.05475
		0.433486	-0.903482	-0.719299
		-0.427675	-0.271672	-1.39559
		-0.505077	3.61127	0.727567
		-0.394852	-0.283325	-0.662068
		-0.614528	1.03808	-0.642144
		0.591552	0.477584	1.03032
		-1.20649	0.149483	0.240425
		2.47357	0.998282	0.0716023
		-0.416077	0.21468	0.0700695
		-1.21347	-0.386763	-1.67624
		-0.298241	-1.0004	-0.987774
		4.39225	-0.137148	-0.781579
		0.350626	1.52302	-1.15726
		3.00164	-0.314857	-0.741642
		2.03368	0.0563922	1.74501
		1.40901	-0.879672	-1.39047
		0.121314	0.0710101	0.480427
		-0.189692	1.26235	0.485359
		-0.244436	1.38254	-0.0312607
		1.32291	0.223206	-0.884129
		0.0244031	0.0519033	-0.942194
		0.220076	-0.330045	0.317935
		0.413367	-0.528168	-1.27407
		0.49932	0.652222	-1.09334
		0.969456	1.76991	-0.778498
		-0.226528	-1.53208	-1.58844
		0.0728532	-1.02608	-0.89845
		-0.711424	-0.40966	-0.308487
		0.25489	-0.50476	0.430199
		-0.922418	-0.460006	0.256573
		-0.309732	0.157559	-0.711824
		-0.51131	0.734344	-0.461415
		-0.41272	-0.882662	-1.02547
		2.4604	-1.15203	-2.29259
		-0.571375	-0.599821	-0.855283
		0.322344	0.450721	-0.95787
		0.102179	-0.924723	0.963603
		0.70814	-0.790815	-0.868707
		-0.306465	1.72543	1.25318
		-0.399925	-0.276593	-1.80844
		0.521144	-0.524152	-0.148613
		1.03196	-1.3753	-0.577677
		-0.0249701	0.37647	0.0249063
		-0.517645	-2.1559	-2.51027
		-0.238939	0.177383	-0.424303
		0.725593	0.220202	-0.521635
		1.79574	0.0594264	-0.574747
		1.53839	-0.591235	-0.669359
		0.847744	1.24047	-1.88856
		-0.928399	-0.489744	-0.244366
		1.28272	-0.612151	0.290013
		-0.479488	1.85385	-0.359593
		0.730928	-0.365727	-0.411093
		-0.791366	0.0118937	0.140264
		1.25054	-0.0789063	-1.34121
		0.488957	-0.683856	0.115088
		2.32426	-0.180058	0.481921
		-0.18953	0.474316	-0.672451
		1.78588	-0.293496	1.34813
		0.23319	0.230907	-0.0243971
		0.23392	-0.0406425	0.355225
		-0.451151	-1.50143	-1.37697
		-1.23173	-1.06174	-0.506361
		1.09786	-0.907829	0.606833
		0.492414	-1.38829	-0.989899
		0.64063	0.988573	-0.433849
		1.75014	0.5174	0.174472
		-0.149949	0.0361821	-1.33501
		-0.107079	-1.26855	-2.19792
		-0.824556	-0.438173	-1.44398
		-0.261667	1.06018	2.20515
		0.514881	-0.382842	0.664325
		0.901865	0.224212	-1.95778
		0.311342	-0.258456	1.90371
		-0.0611384	-0.489874	-0.833729
		-1.92162	-0.90079	-0.607433
		-0.785742	2.63251	-0.78709
		2.20073	-0.354707	-0.938293
		1.28096	0.658487	0.983757
		-0.750631	-1.09995	0.617
		1.3588	-0.603668	-0.628659
		1.86751	-1.12126	-1.33904
		-0.987465	-0.968247	-0.268341
		0.270003	0.0263766	0.621659
		0.964558	-0.798117	-1.13098
		-0.0646334	0.763974	-1.46519
		1.87601	-0.802243	-0.303032
		1.23097	1.23082	-0.683229
		-1.58851	0.0238398	-1.05947
		1.59948	-1.22803	1.47201
		1.04454	-0.910735	0.88316
		-0.206371	1.17491	-0.704016
		-0.120094	-1.30473	0.455396
		-0.177283	-0.843624	2.52614
		0.660235	-1.50471	1.30006
		0.279113	-0.389404	-0.156448
		0.815073	0.53375	1.45461
		-1.41249	0.932677	-1.12301
		1.18693	0.660953	-0.0481916
		0.0319247	0.271465	-2.45632
		-0.103335	-0.321381	1.29565
		0.83807	-0.498886	-0.996576
		0.639658	1.37774	0.271278
		-0.610789	0.443262	0.626505
		1.18393	-0.917434	0.236692
		-1.41278	0.50306	0.216058
		-0.652605	-1.13219	-1.18496
		-0.315109	1.00643	0.310997
		0.449668	-0.565066	0.714147
		2.63793	0.318346	0.102932
		-0.306885	1.73532	-0.705098
		-0.685966	1.36489	1.53858
		-1.38423	-2.06859	1.65048
		1.81099	-2.00195	-2.20614
		0.31984	-0.459055	-1.01801
		0.0444712	1.05498	-0.163401
		-0.651606	-1.20957	0.629685
		0.589789	0.122789	-0.171043
		0.436212	-0.209036	1.7706
		0.325989	-0.860167	-0.529043
		0.91714	0.0978482	-0.463445
		2.55196	1.74067	-1.81624
		-0.878564	1.51966	1.98502
		-0.184029	-0.226722	0.369204
		0.895706	-0.695156	-0.634413
		2.01766	0.871138	0.866586
		0.406763	0.712829	0.392643
		0.45997	0.440322	-0.59522
		-1.45783	1.03942	-1.68464
		-1.86043	0.928414	-0.310323
		0.873748	-0.0997896	1.4025
		-0.342556	0.359375	0.77271
		0.619931	-0.187786	-2.22799
		1.02119	1.01391	-0.0295826
		-0.772309	-0.525403	-0.905286
		-0.567459	3.27903	1.25592
		0.260821	-0.864829	0.326122
		0.848598	1.08577	0.320991
		1.1659	0.199738	1.31233
		0.690856	0.297861	-1.29299
		2.01439	-1.14626	1.15674
		1.14899	-1.33472	-1.29795
		1.69269	1.70746	-1.96132
		3.04667	-0.481725	-0.153015
		-0.323064	-0.348885	0.115158
		1.46078	0.0151924	0.722419
		-2.18717	1.88484	-1.37849
		0.973197	-1.50424	-0.293369
		-0.437512	-1.18296	0.441641
		-0.67629	0.0935236	-0.123883
		0.0447746	-1.54734	1.02972
		-0.579098	-0.873113	1.45727
		1.64322	-0.184515	0.75729
		0.924125	-0.0967634	-0.584906
		-0.292623	0.219621	-0.71192
		-0.430355	1.00438	0.0947841
		0.0663412	1.11175	0.225478
		3.3717	-0.472779	-0.625073
		1.74379	1.31433	0.184172
		1.21647	-1.25555	-0.321574
		-0.395581	0.300899	0.93927
		-0.118885	0.0991275	-0.137526
		0.632439	1.38727	-0.481499
		0.0475819	-0.491154	-0.394867
		-1.90589	1.78154	-1.33908
		0.407609	0.20399	-2.23571
		-0.0809095	0.871487	0.667856
		-1.29966	1.16938	-1.85025
		-1.19487	0.592234	-1.11035
		-0.866069	-1.22417	-0.766554
		-0.199291	0.17507	-0.201852
		-0.145864	0.00765473	-0.656555
		-0.466642	0.785275	-0.445132
		0.0496221	-0.451879	-0.423943
		-1.05523	2.27294	-0.872025
		-0.0716824	-1.12785	-0.2126
		1.53081	-0.0446286	-0.0656281
		0.447086	0.540452	0.947085
		-0.260191	1.00663	-1.57266
		0.544832	-0.265763	-0.538132
		-1.48331	1.24867	-0.631109
		1.7251	-0.172684	-0.0134328
		0.625398	0.872723	-1.11234
		0.18015	0.592056	-0.764883
		0.263427	2.40206	-0.143666
		4.02499	0.947188	-0.0785526
		0.0450616	0.549675	-0.564872
		-1.79721	-0.225992	-0.800863
		-1.91881	1.27442	-0.277273
		-1.58209	0.188231	-0.102011
		0.15355	-0.0093018	-0.652852
		0.0440125	-0.91865	0.373957
		-0.21711	-0.46644	-0.143195
		0.607204	1.21254	-0.281746
		-0.417878	0.378872	0.508465
		-1.39069	3.31912	-0.0938272
		0.185449	0.914649	-1.04669
		1.31471	0.286073	0.314388
		-0.383033	-0.438794	-1.20733
		-1.31119	-0.462167	-1.23292
		1.47562	0.410456	-1.43607
		-0.244329	-0.510917	0.707565
		0.66986	0.67041	-1.40965
		0.300931	-0.335827	-0.236804
		1.44532	0.68386	-1.28543
		-0.957129	0.411463	-1.04645
		-0.995259	0.560126	1.05872
		-0.513346	-0.733519	0.240558
		-1.95538	0.205096	-0.256027
		1.51931	-0.626968	-1.49879
		0.794664	1.02046	-0.801148
		-1.26163	-0.0977645	0.0725499
		0.467578	-0.314327	0.0616461
		-1.34922	0.948795	-0.71821
		0.871426	-0.748274	-0.965347
		1.17437	0.386993	-0.341926
		1.0954	-2.47707	-0.132024
		2.18785	1.1241	-0.343425
		2.8506	-0.294708	-0.128961
		2.12539	-0.383097	0.556233
		1.94505	1.70237	-1.33458
		1.98626	0.678353	0.402705
		2.00756	-0.220918	-0.199367
		-1.04826	-0.966213	-1.20089
		-0.284617	0.160472	-0.397085
		-0.676247	-0.706375	0.448704
		-0.5962	0.429503	-0.288752
		0.0101224	0.623274	-1.61108
		-0.95211	-0.736492	0.778407
		0.405802	-0.434604	0.134073
		0.428557	-1.99265	-0.673826
		-0.647349	-0.569583	-1.73464
		-1.7677	1.42587	-0.385068
		0.0579196	0.632824	-0.316378
		-1.37898	0.578121	-0.861115
		-1.15597	1.31969	-1.15208
		1.6799	-0.421934	0.234463
		2.05317	-1.00466	0.0774363
		0.151164	1.4405	-0.414002
		1.21891	-2.01552	0.3217
		0.106692	-0.545304	-1.00953
		0.250062	0.0322949	0.103207
		-1.22178	1.3293	-0.783484
		1.93577	-0.0350383	0.406183
		1.40285	1.59241	-1.0198
		-0.901784	0.687649	0.680163
		0.610282	0.90587	-1.18566
		1.69876	2.03145	-0.693042
		-0.586271	0.262371	1.26386
		0.967085	1.88527	-2.21542
		0.864322	-0.574181	0.373172
		-1.40524	1.26258	-0.392317
		-0.212787	-1.11054	-0.479246
		-0.695677	0.397391	1.83042
		0.822936	0.696937	-0.764556
		0.490223	0.146782	1.21179
		-0.670964	-0.402474	0.818754
		0.384072	-0.0560888	-3.06015
		-1.02496	0.0490323	-0.0904329
		-0.576822	1.11324	0.633431
		-1.1433	1.01935	1.09194
		-1.60318	0.150023	-0.766405
		-1.68013	0.353959	-0.770231
		-1.0669	1.44004	-1.218
		-0.52787	0.592554	-0.166479
		-0.0729447	-0.0816472	0.291883
		-0.818504	-0.263485	-0.56686
		0.119714	-0.700937	-1.72806
		-0.929131	1.02741	-0.690732
		1.23177	-0.15455	0.985088
		-0.405116	0.985888	-0.191071
		-0.207955	0.510985	0.215326
		0.152027	-0.381348	-0.732501
		0.107159	-0.115501	-1.46436
		0.201976	0.122307	-1.31129
		-0.250813	0.150764	-1.1264
		-0.984747	-0.385361	-2.46956
		0.333912	0.300389	0.0992801
		-0.41622	0.568675	0.21257
		-0.056999	0.793038	1.53168
		0.91184	0.319431	-1.5005
		1.69792	0.820995	-0.44187
		0.158161	-0.490916	-0.498714
		-0.763282	-0.0387969	0.438746
		0.0356791	0.892209	-0.430638
		0.119928	0.546541	0.320827
		-0.211458	1.18852	-0.278205
		0.546321	0.494359	-1.83203
		0.877976	2.31807	-2.55795
		-0.131706	-0.459169	-0.775669
		0.305939	1.01174	-2.25534
		0.0474302	0.359448	0.525591
		0.265967	-0.0319255	-0.439823
		-0.152639	0.200039	1.27685
		1.28896	-1.53949	0.475996
		0.625342	-0.901879	-0.583973
		1.31044	-0.983615	0.233358
		0.500931	-0.282173	0.0642051
		0.393187	-0.202749	0.498076
		0.916423	0.480393	-0.958485
		-1.29992	-0.799277	1.56294
		-0.623372	-1.52803	0.42875
		-1.05236	1.39617	-0.46073
		0.0900842	-0.379451	-0.0024193
		1.05571	0.215299	-1.22256
		-1.70877	-0.962323	-0.374807
		-0.853423	-0.247773	1.30321
		1.41894	0.284713	0.267296
		0.0131593	0.942965	1.05951
		-0.79814	0.941383	-1.22259
		-0.533088	0.53829	0.202839
		-0.159309	2.12506	-0.527231
		2.6757	-0.424913	0.446827
		-0.773758	-1.00203	1.58173
		-0.067127	-1.7762	0.421667
		-1.24126	1.11367	0.681439
		0.506089	-0.384578	-0.620723
		-0.664899	1.04762	-0.341764
		1.68441	0.927454	1.00962
		-1.11275	0.8185	-1.23019
		0.908401	0.226549	-1.3531
		0.583172	0.683413	-0.18323
		1.10398	0.471119	1.19525
		-0.207086	1.48842	-1.17523
		0.357006	1.05225	0.100999
		1.71613	-1.12575	-1.08114
		-0.767012	-3.03637	-1.3697
		-2.0327	-1.0144	-1.6835
		0.333928	1.25315	-1.45301
		0.340087	0.824072	-1.48738
		0.434097	-0.0243175	0.796387
		-0.660387	-0.0271887	-0.970428
		0.304084	1.23095	-0.117725
		0.979957	4.43353	-0.144388
		-0.107893	1.10864	1.18465
		-0.308504	2.10106	-0.189218
		0.465505	1.24029	-1.63028
		-1.24215	0.761022	-0.0527135
		0.690991	-1.07402	-1.49874
		3.02442	1.49964	0.326091
		-0.435163	-1.19063	-1.15017
		1.49685	-0.510562	-1.67796
		-0.956872	-0.0963855	-1.64195
		-0.676958	-0.58379	-0.897214
		0.15465	-0.0347915	-0.923523
		1.32186	-1.13404	0.129396
		3.10037	1.58591	0.374047
		2.1028	0.107887	0.50873
		0.961097	1.69082	-0.399089
		0.821753	-1.33876	1.15882
		1.97728	-0.733679	0.762044
		1.28145	0.348715	0.375921
		1.20221	1.75682	0.272676
		1.37271	-0.346969	1.25539
		0.867517	-0.983917	-0.295561
		0.312635	-0.626956	-2.34204
		1.02348	-0.18461	-0.897268
		1.13545	-0.250146	-1.30966
		2.20258	-0.151974	1.79302
		0.580576	0.28565	0.132637
		0.133504	0.0182925	-0.757261
		-0.566358	-0.664082	1.08631
		-0.0694871	-0.164799	-0.305073
		0.0946296	0.299643	-1.13297
		-0.782114	-0.348755	-0.598162
		-0.484059	0.113619	-1.79551
		1.36491	0.19925	1.11464
		-1.19544	0.190405	0.386985
		2.10633	-0.402101	-1.02264
		0.56609	0.321417	1.99421
		-0.652743	0.79378	-1.5058
		-0.0490413	0.0364743	-0.161964
		0.936501	1.3229	0.310408
		1.31165	1.08552	-1.37792
		1.69778	0.273356	-0.660147
		-0.141686	1.97363	0.246584
		-0.704656	-0.363313	-2.6341
		2.61866	-1.04977	-0.484179
		-0.389498	-1.35618	0.108551
		-0.396994	0.345453	-1.71603
		-2.1904	-0.0510407	-0.454866
		1.77387	-0.222754	-0.535392
		-1.25416	-0.144312	0.956707
		-0.100789	-0.364553	-1.08758
		-0.990875	-0.350127	0.749682
		-0.553884	-1.73921	-1.25421
		0.654348	-0.324617	-0.0740894
		1.21791	0.924706	0.0934814
		-0.392296	0.423819	0.34126
		-2.39269	0.262669	-0.386466
		0.403778	-0.629047	-0.129208
		0.629931	-0.183555	-0.864248
		-0.0791533	-2.54901	0.870238
		-0.361372	-0.116444	-1.01907
		-0.980226	0.407137	0.228633
		-0.653046	1.29533	-1.04187
		2.72114	-0.118323	-0.615807
		0.344345	1.0822	0.0369471
		0.498988	-1.03699	-0.601092
		0.0810769	-0.739903	-0.801268
		-0.5087	0.214778	-0.776434
		-0.957724	0.321642	-0.779102
		-0.233454	-0.271986	-0.85796
		-0.783682	1.38801	-1.39888
		-0.462249	-0.686323	1.30508
		1.1424	-0.75044	-1.18889
		1.15048	-0.0305377	-0.884926
		0.718347	-1.34716	-0.160386
		0.010576	0.340485	0.0486226
		0.898419	0.154267	-0.353092
		-0.0595483	1.29113	0.707206
		-1.77874	3.08512	0.784735
		-0.231739	1.94532	0.750926
		-1.05608	-0.863143	-0.906688
		-0.488984	1.74755	-0.208568
		0.0249917	0.130559	-0.782667
		-1.36751	-0.898992	-0.0816253
		-0.122939	-1.37576	-2.01617
		2.39428	0.898228	-0.620878
		2.74519	-0.209806	-0.320128
		0.892967	-0.568045	-0.278827
		0.330528	1.45171	-0.107514
		0.031885	0.573345	-0.683738
		-1.66198	-0.0995813	-1.08065
		1.84482	-0.633506	-0.303575
		-0.490171	-0.0382836	-1.19569
		-1.65833	0.596564	-0.719046
		2.04209	0.987398	-0.160199
		0.881334	-0.173622	-1.26114
		0.923052	0.223941	-0.458463
		0.37497	0.322982	-1.35243
		-1.0319	0.293571	-1.0181
		-0.753951	-0.248894	-0.279514
		-1.21859	1.02881	2.09957
		2.30472	-0.800627	1.63057
		0.950097	-0.517049	-0.184444
		-0.462465	-0.117397	-1.15479
		1.4215	1.12344	0.512716
		-1.16142	-1.07448	0.357213
		0.390744	-0.0079437	-0.847048
		-0.21896	0.138079	0.84289
		-0.273213	0.624777	-0.609314
		1.09318	0.822475	0.0571463
		-1.68054	-0.632355	-0.085013
		1.7244	-1.19108	-1.70921
		0.39648	1.97768	-0.148005
		2.34892	-0.196668	0.703219
		-1.22511	-0.180445	-1.57184
		0.0980529	-0.803591	-0.148268
		1.56134	0.0775653	-0.254803
		0.00579869	2.91218	-0.70731
		1.69819	0.220535	0.860739
		2.66764	0.796407	0.997042
		0.169267	0.390694	-0.0709016
		1.35058	2.30441	-1.17571
		0.931462	1.21791	-2.77546
		-1.95181	0.859989	0.394109
		-0.0399643	0.0732859	-0.0636063
		-0.367387	-0.925202	-1.25147
		1.9154	-0.85682	0.706582
		-0.795994	-0.255438	-0.0679536
		0.160319	-0.123868	0.283005
		-0.27369	0.0299562	0.260869
		0.424128	-0.201474	-0.947373
		0.746614	-0.0561579	0.0898283
		0.553501	1.46072	-0.420003
		-0.603818	-0.320778	1.58616
		0.640575	-0.211824	-0.991527
		-0.221506	-1.75175	-0.994806
		-0.0414171	-0.450818	1.88817
		1.26509	-1.21428	-0.601775
		1.50097	0.0147127	-0.0547002
		0.258741	-0.760872	1.00072
		1.04972	-2.41406	0.699058
		1.43972	-0.835225	-0.316994
		1.17488	-1.35585	0.129912
		-2.56231	1.32192	0.352807
		-1.16882	0.417006	-2.62007
		-0.840849	1.61082	-0.757461
		-1.02561	0.125365	-0.389628
		1.50817	0.553267	-0.115044
		0.636321	0.068972	-1.00759
		1.81551	-0.952465	-1.28277
		-0.733145	1.75801	-0.631316
		-0.601104	-0.19052	-0.436672
		1.5792	-0.547038	-1.70587
		-0.526167	-0.736313	-1.10505
		0.788806	0.123716	-0.15863
		0.498736	1.4923	-0.787674
		1.13116	2.06373	0.0291243
		0.318142	0.282848	-0.0736205
		0.856743	-0.444476	-1.62948
		1.21618	2.2517	-0.568228
		-0.143744	0.446566	-1.99684
		1.09877	0.479084	0.94058
		-0.252526	-0.386003	1.17793
		0.0320071	-0.129369	0.180029
		-0.0173843	0.230217	1.13867
		0.173134	0.908715	0.457036
		-0.574877	0.568626	0.525333
		2.57633	-0.381106	2.04122
		-0.791008	0.859298	-0.751957
		0.321413	-0.256796	1.84915
		0.549058	-1.48242	0.80928
		1.05736	2.2296	-1.28821
		-0.153671	0.305554	1.60031
		-0.528231	1.10818	-2.45107
		1.71392	0.332607	-2.06647
		-2.89547	-1.17393	-0.328703
		0.4499	2.19504	-1.1237
		0.689571	-0.269219	1.78043
		0.438685	0.916565	-0.4376
		1.02891	-1.88574	0.735244
		2.00045	-0.776815	-0.865934
		-1.16741	-0.70033	-1.47951
		0.550521	0.95057	2.08327
		2.03971	0.251521	-1.01885
		2.05881	0.668299	-0.408204
		-0.531327	0.605271	-0.726794
		-0.816883	1.1888	0.247372
		0.811065	-0.151745	0.402578
		-0.45545	-0.861261	-0.642495
		1.98963	0.267912	-1.06007
		-1.33904	0.13381	-0.640566
		0.878274	0.373307	0.753234
		-0.0648113	-0.0094457	-0.65669
		-1.26633	0.529545	-0.641486
		-0.797189	-0.103529	-0.307642
		-0.113539	-0.435543	0.34408
		1.9208	-0.0052758	-1.33094
		0.726854	-0.0359206	-1.14329
		1.28546	-1.50247	-0.421063
		1.67563	-2.12937	1.17483
		1.50629	0.352367	-0.871453
		-2.09567	0.832705	-0.413535
		2.44103	0.126373	-0.613574
		-1.11996	0.445564	-1.63944
		-0.926792	1.54035	0.258523
		0.452747	1.35191	0.318116
		0.0566274	0.0741947	0.673033
		-0.420382	2.38783	-0.498213
		1.67703	-1.09428	-0.419893
		-0.0340162	0.247083	-0.2334
		-0.824989	0.873561	-1.81239
		0.337848	0.845969	-0.383634
		2.4509	-0.184202	1.46496
		1.17896	-3.10238	-1.2871
		-0.621718	0.718655	0.994006
		-0.480209	-0.0062745	-1.93951
		0.577582	1.02325	1.73261
		0.46508	-0.874195	-0.0355069
		1.17813	0.187755	-1.58586
		-0.993403	0.812657	-0.84837
		-1.61915	0.170886	0.751839
		0.42033	0.086812	-0.490204
		3.27537	-1.01034	-0.318139
		-0.0971879	0.115055	-0.374602
		2.71479	0.0745025	-0.783223
		0.673387	-0.171598	-1.59284
		-1.46109	0.346344	-0.38049
		0.960708	-0.723325	-2.43669
		0.455701	0.247604	-0.0779858
		-1.0976	1.941	0.553923
		0.403953	-0.127	-1.36794
		0.245292	-0.686361	-0.899786
		-2.39172	1.00898	-1.70756
		1.74445	2.05907	-0.232471
		0.00029515	1.12097	0.309248
		-0.685176	-0.51015	-3.26553
		-1.19601	1.74162	-0.147832
		2.00414	-1.00272	0.180238
		0.25374	-0.831059	-0.616113
		0.256508	0.679628	-1.50778
		0.346869	-1.36932	0.421879
		0.534539	1.1519	-0.0301661
		0.602967	1.34549	-0.524047
		0.575807	0.341573	1.0861
		1.20743	2.19729	-0.505988
		0.762321	0.0428915	0.590976
		4.6262	1.18193	0.199697
		3.08583	1.83327	-0.907874
		1.7791	0.457915	-0.920719
		0.590988	1.73476	-0.456507
		2.99201	2.10245	-0.347021
		0.850308	0.125467	-0.472941
		0.683867	-0.0345597	-1.02116
		-0.014935	0.094139	0.495424
		-0.458317	-0.0208401	0.705748
		1.0598	1.25631	-2.0764
		0.250201	0.390107	-0.653299
		-0.728821	1.75695	-0.19019
		-0.163492	0.593801	-0.430134
		1.15102	-0.842483	-0.744142
		-1.0728	-0.686003	0.412621
		-0.709677	-0.0202317	0.834241
		0.595599	-0.0644076	-0.313269
		-0.910503	0.763639	-1.20796
		0.413393	1.24554	1.07149
		0.637223	-0.0841624	-1.89454
		0.971318	-0.0170746	0.599706
		0.633748	-0.201704	0.884491
		-0.492973	-0.0778228	0.298783
		-1.73056	1.86602	-0.117565
		0.79057	0.655373	0.053945
		-1.81456	0.364541	0.419844
		1.41809	-0.176406	-0.630576
		-0.202383	2.05001	0.00887113
		0.0738582	-0.289008	0.0488924
		1.7075	0.330689	0.852657
		-3.39591	-0.323454	-0.397334
		0.771972	0.508873	0.577498
		1.77677	0.185855	1.28498
		-1.31741	-0.46123	0.583701
		-0.722547	1.7099	-1.54096
		0.551264	0.732633	-0.507425
		-1.02707	0.887053	0.165781
		-0.386533	0.414725	1.34531
		-0.805593	3.1987	0.175739
		-0.237129	1.1447	-0.725507
		1.40829	0.176646	0.108276
		-1.23777	0.170242	-0.282792
		0.336529	-0.292992	-0.255852
		1.25624	-0.0953081	-0.345865
		-0.794169	0.6296	2.08754
		1.8792	1.08063	-0.839955
		-0.402506	0.305318	-1.25695
		0.775578	2.66699	1.06853
		0.788159	0.361446	0.785046
		1.11015	-0.341504	-0.0159829
		0.961364	-0.65929	-0.128865
		2.59873	-0.266446	-0.22844
		1.1825	-0.48548	-1.51406
		1.23004	-0.347614	0.4065
		-0.110565	-0.993742	-0.682139
		1.93581	1.70827	2.60452
		-0.0173619	-0.493774	-2.20178
		-1.96929	-0.990414	-2.50981
		1.04563	3.78766	-0.685454
		-0.569936	-0.997225	-2.2947
		-0.417167	0.63598	-2.24261
		-1.74257	-0.584052	-0.579184
		-1.32829	1.38822	-0.0105266
		-0.345416	-1.18225	-2.27771
		0.295729	-2.06694	-0.289299
		0.846655	0.0839172	-2.02015
		-0.213564	0.486524	0.636611
		0.666568	-0.452203	-0.469349
		-0.768551	1.62589	-0.0954122
		2.05915	-0.764546	-2.47505
		1.76077	0.0368589	-1.24199
		-2.07345	1.12355	0.25808
		-0.0247335	0.0187751	0.34634
		0.813777	-0.126054	-0.661252
		-1.8068	-0.535397	0.603699
		-0.877915	0.885575	1.37479
		-0.764197	2.47608	-2.37327
		1.6678	-0.188151	-0.980083
		-0.0003239	0.887308	0.415445
		0.610577	0.145319	-0.800805
		2.18675	0.55836	-0.147896
		0.419164	0.418736	-0.64886
		1.70512	2.09918	0.0193069
		0.898154	0.439649	-0.471672
		0.15555	-0.476538	-0.0889117
		0.337985	-0.501041	-1.04229
		0.571002	0.461215	0.540185
		-0.978646	-1.61768	-0.35349
		3.09832	-0.973888	-0.355438
		0.0476743	0.431405	-0.948474
		1.19132	1.27265	-1.48205
		0.719606	-1.03284	-0.542291
		0.275738	-0.287125	0.275233
		-8.34e-05	0.530384	-0.614057
		-0.25683	-1.05924	-0.316682
		1.75013	-0.978538	-0.289044
		0.179152	1.06934	-1.41556
		0.683797	-1.86643	-0.689842
		0.751983	-0.128169	0.0800331
		0.661371	-0.189408	1.28951
		1.58525	-0.215021	0.329506
		0.416323	-0.40421	1.23556
		-0.721997	0.45676	-1.73915
		0.0121326	-0.579949	0.0554184
		1.59022	1.0585	-0.879664
		-0.0685891	-0.52516	-0.425836
		1.07685	-0.975041	-1.29613
		1.27305	0.786965	-1.50899
		-0.57104	0.320332	0.0610282
		-0.672136	0.32999	0.939145
		0.963124	-0.119465	-0.402631
		0.185186	-1.96943	0.499712
		-1.98064	1.19133	-0.723771
		-0.764565	1.5981	0.0746214
		-1.34599	-0.0304093	0.624517
		-1.18056	1.34387	0.444199
		-2.59244	0.797212	-0.35916
		0.132636	-0.382682	0.0376911
		1.51792	-1.12403	-0.0340544
		0.372978	1.47831	-0.41432
		0.941575	-0.554675	-0.867147
		-1.57185	0.807576	-0.163574
		-0.176235	0.6139	0.166138
		-1.12671	-1.78434	0.644608
		2.03757	0.93909	0.165644
		0.159395	-0.175118	-1.93312
		1.15296	0.252332	-1.40212
		0.579652	-0.930768	0.764674
		0.00174322	1.64325	1.21057
		-0.0354259	-0.0090514	0.519697
		0.682977	-0.129613	-0.874078
		-0.584753	1.82821	0.217424
		1.23983	0.778345	1.68249
		-0.53648	-1.52311	-1.49981
		1.27126	-1.72687	0.185552
		1.87405	1.51534	-0.492745
		0.133459	0.873849	-1.47193
		0.302509	0.368309	-0.427944
		0.76176	0.463413	-0.266574
		0.470863	-0.0649811	0.606979
		-0.0911583	0.537104	-0.0730954
		-1.34952	0.850232	-2.02154
		0.271124	-0.234369	1.07515
		-1.02041	1.05976	0.0737905
		0.175837	-1.09983	-1.61021
		-0.337256	1.96408	-1.39009
		-0.665212	-0.0972758	-0.526081
		-0.177487	-0.0687262	-1.03116
		-0.175193	0.0528795	0.241412
		0.349428	-0.047197	-0.0365998
		0.472137	-0.988582	-0.506896
		1.66219	0.571021	-1.09245
		0.335274	0.235884	-1.14051
		-0.400173	-0.277394	-0.301353
		-0.501595	-1.65815	-0.13274
		-0.215995	1.19921	1.95633
		1.14099	-1.22305	-0.0370266
		0.947814	-1.4157	-0.258653
		-0.615996	-0.294515	0.133215
		-0.459703	0.665123	-0.676537
		1.68796	0.213067	-1.05944
		-1.91124	0.332263	-1.01328
		-3.42941	0.718003	-0.913838
		0.743175	1.58182	-0.5244
		0.14706	-1.82578	1.73274
		0.19254	-0.923909	-0.39634
		-0.148398	0.225158	-2.94836
		1.28465	5.61923	0.327197
		0.164201	-1.30633	-0.79124
		-1.57478	-0.175897	-0.9971
		-1.17066	0.0539143	0.509863
		0.163531	-0.902974	0.346881
		1.62042	2.00409	-0.821929
		0.454922	-0.672369	-0.0161157
		-0.532934	-0.261344	-1.0496
		2.26069	1.49718	-0.113853
		0.671913	-0.898093	1.13643
		-1.22659	3.41767	-0.832967
		-0.0490246	-0.333767	-1.26247
		0.773966	-0.479779	-0.0865927
		1.14381	0.666862	0.409268
		-0.417358	-1.02156	-0.0954279
		-0.327303	-0.240762	0.981924
		-0.193026	-1.03949	0.661859
		-1.09285	-0.0399875	-1.35255
		2.49878	-0.0827587	-0.0428225
		0.550672	0.0636172	1.52037
		1.59283	1.67619	-0.411983
		0.733433	0.406357	0.583586
		-0.58666	0.886768	-0.346266
		1.38705	1.48947	-0.326356
		1.36669	0.767772	-1.17222
		2.17134	0.376487	0.406694
		0.2588	-1.30446	-0.828834
		0.898066	-0.361769	-2.79512
		-1.52412	-0.747451	-0.129406
		0.0886974	-0.789632	1.71322
		-1.52662	-0.143909	0.671024
		-1.62253	0.153539	-1.26216
		1.10822	0.212661	-0.578035
		1.93056	-0.943748	-0.265679
		0.103208	-1.20395	-0.287117
		0.726057	-0.442171	-1.01452
		0.374097	-1.53041	-1.01634
		1.45086	0.330867	-0.643694
		0.290779	-0.61236	-2.0571
		-0.795883	-0.210011	-0.509066
		0.404193	0.0324413	0.610851
		-0.973266	-0.412937	-0.380996
		0.337734	0.850351	0.692337
		0.200621	-0.173078	0.812774
		-1.73967	0.295513	-0.399147
		-1.79544	-0.243088	-0.752219
		-0.621399	-1.72452	-2.94626
		0.455563	0.968818	-2.13325
		-0.100386	-1.34728	-1.8638
		-1.64116	0.189118	-0.345258
		-0.289395	-0.735357	0.114709
		0.923037	2.1653	0.79422
		0.180732	1.02946	-0.0998202
		1.02607	0.183532	-0.741452
		0.557579	-0.249937	0.27814
		-0.408232	-0.0490017	0.897848
		1.65695	-2.19521	-0.525526
		-0.416976	-1.63818	-1.30933
		-0.630718	0.161069	-2.31313
		-0.222539	-0.45128	-0.956294
		1.10821	0.298318	-0.738891
		-0.685539	-0.0922988	-0.600353
		-1.48622	3.63315	0.633478
		0.511651	0.76574	0.543149
		0.842255	-0.474416	0.496263
		0.944717	1.10907	0.403374
		-0.319074	0.737647	-0.553799
		-1.24467	0.151636	-0.596868
		0.889286	-0.660344	-0.722681
		-1.19171	-0.322998	1.21562
		-0.13716	-0.528845	-0.442761
		2.88203	-0.838012	0.0971891
		-1.2467	3.19004	1.61246
		1.24189	0.98397	0.136493
		-0.397338	-0.635584	-0.351981
		0.726832	-0.884171	-0.125448
		-0.0489431	-1.30159	-0.364237
		-0.471863	0.789654	-0.155291
		0.681241	0.93132	0.255576
		-1.90591	0.445571	0.252774
		-0.252164	1.3325	0.813441
		-1.20278	-1.58041	-0.65437
		0.791138	-1.54341	-0.633233
		0.736546	1.77196	-0.709941
		1.30386	0.447216	0.447295
		4.521	-0.300586	-1.01917
		0.296256	0.630226	-1.77528
		3.47951	0.0754263	0.440051
		0.082897	2.2747	-1.36305
		0.223147	0.995656	0.383154
		-1.32736	0.873315	0.187062
		0.611826	0.0622309	1.44999
		0.0572011	0.290694	-2.0842
		1.46934	-0.833127	-0.380816
		0.422737	0.706008	0.566236
		1.06075	-0.5181	-0.597493
		-0.442819	2.24567	-0.887557
		-2.35364	1.89406	-0.87083
		-0.188596	-0.349934	0.0107358
		0.449802	-0.465384	1.58826
		-0.741964	3.70821	0.345846
		1.82632	-1.6526	0.430588
		1.40296	-1.26064	-1.36166
		0.200131	0.200912	-0.971678
		0.505895	-0.0277916	0.455909
		-0.45776	-0.0592019	-0.322301
		0.663522	-2.38073	-0.0864592
		-1.01987	-0.80879	0.261641
		0.838153	-0.658799	-0.307528
		-1.35552	-0.838157	0.326741
		-0.491659	-0.642411	-1.37008
		1.40751	-1.48475	-0.871514
		-0.152511	0.658662	0.319023
		-0.262376	0.110834	-2.6353
		1.50286	-0.671537	0.366492
		-0.268857	1.78714	2.55884
		0.925241	0.0126385	-0.620597
		-0.256999	-0.0853517	-0.0003999
		0.142628	0.720604	0.374559
		0.168612	-0.0717	-0.153412
		1.14341	-0.814099	-1.11429
		1.4737	0.443277	-1.03033
[truncated: 962 more rows]
